# Supplementary material for: Ppe.RPT/SSC-1: from QTL mapping to a predictive KASP test for ripening time and soluble solids concentration in peach
Source: Sci Rep. 2024 Jan 17;14:1453. doi: 10.1038/s41598-024-51599-2 (PMC10791670; doi:10.1038/s41598-024-51599-2)
Supplement: Supplementary file 2 — Supplementary Tables. [file 41598_2024_51599_MOESM2_ESM.xlsx]

## Sheet: Supplementary Table S1
Supplementary Table S1. Description of individuals (seedlings, parents and founders) from Clemson University peach breeding program used in QTL mapping analysis.
Name	Parent1	Parent2
A_716	Elberta	-
Autumnglo	-	-
Biscoe	RaritanRose	Redskin
Blazeprince	-	-
Bolinha	-	-
Bradley	-	-
BY00P6346u	-	-
BY01P6245	Contender	Fla92-2C
BY02p4019	ZinDai	-
BY03P22388	Clayton	OHenry
BY86P2609	-	-
BY92P2710	-	-
Candor	Redhaven	ErlyRedFre
CarolinaGold	Biscoe	NC_C5S_067
Challenger	Redhaven	RelxBis
Chinapearl	Contender	PI134401
ChineseCling	-	-
Clayton	Pekin	Candor
Contender	Winblo	NC64
CrimsonLady	RedDiamond	Springcrest
EarlyCrawford	-	-
Elberta	ChineseCling	LateCrawford
Encore	NJ585414	Autumnglo
ErlyRedFre	-	-
GeorgiaBelle	ChineseCling	-
Hakuho	-	-
Harvester	Redskin	SouthernGlow
Intrepid	Redhaven	RelxBis
Jefferson	Elberta	-
JHHale	Elberta	Elberta
LateCrawford	OrangeCling	EarlyCrawford
Loring	-	-
Lovell	StJohn	-
OHenry	MerrillBon	Elberta
OrangeCling	-	-
RaritanRose	JHHale	-
Redhaven	-	-
Redskin	-	-
Reliance	-	-
Springprince	Springcrest	-
Springtime	-	-
StJohn	-	-
Westbrook	-	-
WhiteRiver	Loring	NJ257
Winblo	Redskin	-
Wiser	SimsCling	Lovell
ZinDai	Hakuho	-
SC_Pop0804_001	Contender	BY92P2710
SC_Pop0804_002	Contender	BY92P2710
SC_Pop0804_003	Contender	BY92P2710
SC_Pop0804_004	Contender	BY92P2710
SC_Pop0804_005	Contender	Contender
SC_Pop0804_006	Contender	BY92P2710
SC_Pop0804_007	Contender	BY92P2710
SC_Pop0804_008	Contender	BY92P2710
SC_Pop0804_009	Contender	BY92P2710
SC_Pop0804_010	Contender	BY92P2710
SC_Pop0804_011	Contender	BY92P2710
SC_Pop0804_012	Contender	BY92P2710
SC_Pop0804_013	Contender	BY92P2710
SC_Pop0804_014	Contender	BY92P2710
SC_Pop0804_016	Contender	BY92P2710
SC_Pop0804_017	Contender	BY92P2710
SC_Pop0804_018	Contender	BY92P2710
SC_Pop0804_019	Contender	BY92P2710
SC_Pop0804_020	Contender	BY92P2710
SC_Pop0806_003	Contender	Clayton
SC_Pop0806_009	Contender	Clayton
SC_Pop0807_012	Chinapearl	Clayton
SC_Pop0809_001	Chinapearl	Bolinha
SC_Pop0809_003	Chinapearl	Bolinha
SC_Pop0809_004	Chinapearl	Bolinha
SC_Pop0809_007	Chinapearl	Bolinha
SC_Pop0809_009	Chinapearl	Bolinha
SC_Pop0809_011	Chinapearl	Bolinha
SC_Pop0809_012	Chinapearl	Bolinha
SC_Pop0809_014	Chinapearl	Bolinha
SC_Pop0809_015	Chinapearl	Bolinha
SC_Pop0809_016	Chinapearl	Bolinha
SC_Pop0809_017	Chinapearl	Bolinha
SC_Pop0809_018	Chinapearl	Bolinha
SC_Pop0809_019	Chinapearl	Bolinha
SC_Pop0809_021	Chinapearl	Contender
SC_Pop0809_022	Chinapearl	Bolinha
SC_Pop0809_023	Chinapearl	Bolinha
SC_Pop0809_024	Chinapearl	Bolinha
SC_Pop0809_025	Chinapearl	Bolinha
SC_Pop0809_026	Chinapearl	Bolinha
SC_Pop0809_028	Chinapearl	Bolinha
SC_Pop0809_030	Chinapearl	Bolinha
SC_Pop0809_031	Chinapearl	Bolinha
SC_Pop0809_032	Chinapearl	Bolinha
SC_Pop0814_001	Intrepid	Blazeprince
SC_Pop0814_002	Intrepid	Blazeprince
SC_Pop0814_003	Intrepid	GeorgiaBelle
SC_Pop0815_001	Intrepid	Bolinha
SC_Pop0815_002	Intrepid	Bolinha
SC_Pop0815_003	Intrepid	Bolinha
SC_Pop0817_001	OHenry	Cascata1006
SC_Pop0817_007	OHenry	Cascata1006
SC_Pop0817_009	OHenry	Cascata1006
SC_Pop0817_015	OHenry	Cascata1006
SC_Pop0817_018	OHenry	Cascata1006
SC_Pop0817_024	OHenry	Cascata1006
SC_Pop0817_033	OHenry	Cascata1006
SC_Pop0817_038	OHenry	Cascata1006
SC_Pop0817_039	OHenry	Cascata1006
SC_Pop0817_040mx	BY86P2609	Westbrook
SC_Pop0817_041mx	BY86P2609	Westbrook
SC_Pop0817_043mx	BY86P2609	Westbrook
SC_Pop0817_055	OHenry	Cascata1006
SC_Pop0817_056	OHenry	Cascata1006
SC_Pop0817_057	OHenry	Cascata1006
SC_Pop0817_061	OHenry	Cascata1006
SC_Pop0817_075	OHenry	Cascata1006
SC_Pop0817_083	OHenry	Cascata1006
SC_Pop0817_095	OHenry	Cascata1006
SC_Pop0819_023	BY92P2710	Clayton
SC_Pop0819_024	BY92P2710	Clayton
SC_Pop0819_025	BY92P2710	Clayton
SC_Pop0819_027	BY92P2710	Clayton
SC_Pop0819_028	BY92P2710	Clayton
SC_Pop0819_029	BY92P2710	Clayton
SC_Pop0819_030	BY92P2710	Clayton
SC_Pop0819_031	BY92P2710	Clayton
SC_Pop0819_032	BY92P2710	Clayton
SC_Pop0819_033	BY92P2710	Clayton
SC_Pop0819_034	BY92P2710	Clayton
SC_Pop0819_035	BY92P2710	BY92P2710
SC_Pop0819_036	BY92P2710	Clayton
SC_Pop0819_037	BY92P2710	Clayton
SC_Pop0819_038	BY92P2710	Clayton
SC_Pop0819_039	BY92P2710	Clayton
SC_Pop0821_001	BY92P2710	Bolinha
SC_Pop0821_002	BY92P2710	Bolinha
SC_Pop0821_003	BY92P2710	Bolinha
SC_Pop0821_004	BY92P2710	Bolinha
SC_Pop0821_005	BY92P2710	Bolinha
SC_Pop0821_006	BY92P2710	Bolinha
SC_Pop0821_008	BY92P2710	Bolinha
SC_Pop0821_009	BY92P2710	Bolinha
SC_Pop0821_010	BY92P2710	Bolinha
SC_Pop0821_011	BY92P2710	Bolinha
SC_Pop0821_012	BY92P2710	Bolinha
SC_Pop0821_013	BY92P2710	Bolinha
SC_Pop0821_014	BY92P2710	Bolinha
SC_Pop0821_015	BY92P2710	Bolinha
SC_Pop0821_016	BY92P2710	Bolinha
SC_Pop0821_017	BY92P2710	Bolinha
SC_Pop0821_018	BY92P2710	Bolinha
SC_Pop0821_019	BY92P2710	Bolinha
SC_Pop0821_020	BY92P2710	Bolinha
SC_Pop0823_004	Blazeprince	BY00P6346u
SC_Pop0823_005	Blazeprince	BY00P6346u
SC_Pop0823_006	Blazeprince	BY00P6346u
SC_Pop0823_007	Blazeprince	BY00P6346u
SC_Pop0823_008	Blazeprince	BY00P6346u
SC_Pop0823_009	Blazeprince	BY00P6346u
SC_Pop0823_010	Blazeprince	BY00P6346u
SC_Pop0823_011	Blazeprince	BY00P6346u
SC_Pop0823_012	Blazeprince	BY00P6346u
SC_Pop0823_013	Blazeprince	BY00P6346u
SC_Pop0823_014	Blazeprince	BY00P6346u
SC_Pop0823_015	Blazeprince	BY00P6346u
SC_Pop0823_017	Blazeprince	BY00P6346u
SC_Pop0823_019	Blazeprince	BY00P6346u
SC_Pop0823_020	Blazeprince	BY00P6346u
SC_Pop0823_068	Blazeprince	BY00P6346u
SC_Pop0823_071	Blazeprince	BY00P6346u
SC_Pop0823_074	Blazeprince	BY00P6346u
SC_Pop0823_075	Blazeprince	BY00P6346u
SC_Pop0823_077	Blazeprince	BY00P6346u
SC_Pop0823_078	Blazeprince	BY00P6346u
SC_Pop0823_086	Blazeprince	BY00P6346u
SC_Pop0824_001	BY86P2609	Westbrook
SC_Pop0824_003	BY86P2609	Westbrook
SC_Pop0824_006	BY86P2609	Westbrook
SC_Pop0824_007	BY86P2609	Westbrook
SC_Pop0824_008	BY86P2609	Westbrook
SC_Pop0824_013	BY86P2609	Westbrook
SC_Pop0824_014	BY86P2609	Westbrook
SC_Pop0824_015	BY86P2609	Westbrook
SC_Pop0824_016	BY86P2609	Westbrook
SC_Pop0824_018	BY86P2609	Westbrook
SC_Pop0824_019	BY86P2609	Bradley
SC_Pop0824_020	BY86P2609	Westbrook
SC_Pop0824_021	BY86P2609	Westbrook
SC_Pop0824_022	BY86P2609	Bradley
SC_Pop0825_001	BY86P2609	Bradley
SC_Pop0825_002	BY86P2609	Bradley
SC_Pop0825_003	BY86P2609	Bradley
SC_Pop0825_004	BY86P2609	Bradley
SC_Pop0825_006	BY86P2609	Bradley
SC_Pop0825_007	BY86P2609	Bradley
SC_Pop0825_009	BY86P2609	Bradley
SC_Pop0825_010	BY86P2609	Bradley
SC_Pop0825_011	BY86P2609	Bradley
SC_Pop0825_012	BY86P2609	Bradley
SC_Pop0825_013	BY86P2609	Bradley
SC_Pop0825_014	BY86P2609	Bradley
SC_Pop0825_016	BY86P2609	Bradley
SC_Pop0825_017	BY86P2609	Bradley
SC_Pop0825_019	BY86P2609	Bradley
SC_Pop0825_020	BY86P2609	Bradley
SC_Pop0825_021	BY86P2609	Bradley
SC_Pop0825_022	BY86P2609	Bradley
SC_Pop0825_023	BY86P2609	Winblo
SC_Pop0826_001	BY86P2609	WhiteRiver
SC_Pop0826_002	BY86P2609	WhiteRiver
SC_Pop0826_003	BY86P2609	WhiteRiver
SC_Pop0826_004	BY86P2609	WhiteRiver
SC_Pop0826_005	BY86P2609	WhiteRiver
SC_Pop0826_007	BY86P2609	WhiteRiver
SC_Pop0826_008	BY86P2609	WhiteRiver
SC_Pop0826_009	BY86P2609	WhiteRiver
SC_Pop0826_010	BY86P2609	WhiteRiver
SC_Pop0826_011	BY86P2609	WhiteRiver
SC_Pop0826_012	BY86P2609	WhiteRiver
SC_Pop0828_015	Clayton	Clayton
SC_Pop0828_018	Clayton	Clayton
SC_Pop0829_009	Clayton	BY92P2710
SC_Pop0836_001	Contender	Bolinha
SC_Pop0836_002	Contender	Bolinha
SC_Pop0836_004	Contender	Bolinha
SC_Pop0836_005	Contender	Bolinha
SC_Pop0836_006	Contender	Bolinha
SC_Pop0836_007	Contender	Bolinha
SC_Pop1_A008	BY03P22388	BY03P22388
SC_Pop1_A028	BY03P22388	BY03P22388
SC_Pop1_A033	BY03P22388	BY03P22388
SC_Pop1_A042	BY03P22388	BY03P22388
SC_Pop1_A050	BY03P22388	BY03P22388
SC_Pop1_A057	BY03P22388	BY03P22388
SC_Pop1_A058	BY03P22388	BY03P22388
SC_Pop1_A069	BY03P22388	BY03P22388
SC_Pop1_A073	BY03P22388	BY03P22388
SC_Pop1_A075	BY03P22388	BY03P22388
SC_Pop1_A082	BY03P22388	BY03P22388
SC_Pop1_A095	BY03P22388	BY03P22388
SC_Pop1_A098	BY03P22388	BY03P22388
SC_Pop1_A100	BY03P22388	BY03P22388
SC_Pop1_A104	BY03P22388	BY03P22388
SC_Pop1_A107	BY03P22388	BY03P22388
SC_Pop1_A110	BY03P22388	BY03P22388
SC_Pop1_A111	BY03P22388	BY03P22388
SC_Pop1_A113	BY03P22388	BY03P22388
SC_Pop1_A115	BY03P22388	BY03P22388
SC_Pop1_A121	BY03P22388	BY03P22388
SC_Pop1_A122	BY03P22388	BY03P22388
SC_Pop1_A123	BY03P22388	BY03P22388
SC_Pop1_A124	BY03P22388	BY03P22388
SC_Pop1_A126	BY03P22388	BY03P22388
SC_Pop1_A127	BY03P22388	BY03P22388
SC_Pop1_A128	BY03P22388	BY03P22388
SC_Pop1_A129	BY03P22388	BY03P22388
SC_Pop1_A130	BY03P22388	BY03P22388
SC_Pop1_A132	BY03P22388	BY03P22388
SC_Pop1_A133	BY03P22388	BY03P22388
SC_Pop1_A135	BY03P22388	BY03P22388
SC_Pop1_A136	BY03P22388	BY03P22388
SC_Pop1_A137	BY03P22388	BY03P22388
SC_Pop1_A138	BY03P22388	BY03P22388
SC_Pop1_A140	BY03P22388	BY03P22388
SC_Pop1_A141	BY03P22388	BY03P22388
SC_Pop1_A145	BY03P22388	BY03P22388
SC_Pop1_A146	BY03P22388	BY03P22388
SC_Pop1_A147	BY03P22388	BY03P22388
SC_Pop1_A148	BY03P22388	BY03P22388
SC_Pop1_A153	BY03P22388	BY03P22388
SC_Pop1_A154	BY03P22388	BY03P22388
SC_Pop1_A163	BY03P22388	BY03P22388
SC_Pop1_A169	BY03P22388	BY03P22388
SC_Pop1_A171	BY03P22388	BY03P22388
SC_Pop1_A173	BY03P22388	BY03P22388
SC_Pop1_A178	BY03P22388	BY03P22388
SC_Pop1_A180	BY03P22388	BY03P22388
SC_Pop1_A181	BY03P22388	BY03P22388
SC_Pop1_A185	BY03P22388	BY03P22388
SC_Pop1_A187	BY03P22388	BY03P22388
SC_Pop1_A190	BY03P22388	BY03P22388
SC_Pop1_A192	BY03P22388	BY03P22388
SC_Pop1_B012	BY03P22388	BY03P22388
SC_Pop1_B031	BY03P22388	BY03P22388
SC_Pop1_B076	BY03P22388	BY03P22388
SC_Pop1_B077	BY03P22388	BY03P22388
SC_Pop1_B089	BY03P22388	BY03P22388
SC_Pop1_B092	BY03P22388	BY03P22388
SC_Pop1_B097	BY03P22388	BY03P22388
SC_Pop1_B152	BY03P22388	BY03P22388
SC_Pop2_A037QK	BY01P6245	BY01P6245
SC_Pop2_A038RM	BY01P6245	BY01P6245
SC_Pop2_A050DE	BY01P6245	BY01P6245
SC_Pop2_A053GH	BY01P6245	BY01P6245
SC_Pop2_A059PQ	BY01P6245	BY01P6245
SC_Pop2_A082PK	BY01P6245	BY01P6245
SC_Pop2_A142DG	BY01P6245	BY01P6245
SC_Pop2_A163BK	BY01P6245	BY01P6245
SC_Pop2_A170JH	BY01P6245	BY01P6245
SC_Pop2_A176RQ	BY01P6245	BY01P6245
SC_Pop2_A209BM	BY01P6245	BY01P6245
SC_Pop2_A216JJ	BY01P6245	BY01P6245
SC_Pop2_A218MM	BY01P6245	BY01P6245
SC_Pop2_A228XN	BY01P6245	BY01P6245
SC_Pop2_A242NH	BY01P6245	BY01P6245
SC_Pop2_A248UQ	BY01P6245	BY01P6245
SC_Pop2_A258ER	BY01P6245	BY01P6245
SC_Pop2_A281EM	BY01P6245	BY01P6245
SC_Pop2_A294UR	BY01P6245	BY01P6245
SC_Pop2_A304EG	BY01P6245	BY01P6245
SC_Pop2_A305FH	BY01P6245	BY01P6245
SC_Pop2_A323AH	BY01P6245	BY01P6245
SC_PopB_1549	BY02p4019	BY02p4019
SC_PopB_1550	BY02p4019	BY02p4019
SC_PopB_1551	BY02p4019	BY02p4019
SC_PopB_1554	BY02p4019	BY02p4019
SC_PopB_1555	BY02p4019	BY02p4019
SC_PopB_1556	BY02p4019	BY02p4019
SC_PopB_1568	BY02p4019	BY02p4019
SC_PopB_1578	BY02p4019	BY02p4019
SC_PopB_1599	BY02p4019	BY02p4019
SC_PopB_1600	BY02p4019	BY02p4019
SC_PopB_1601	BY02p4019	BY02p4019
SC_PopB_1602	BY02p4019	BY02p4019
SC_PopB_1604	BY02p4019	BY02p4019
SC_PopB_1605	BY02p4019	BY02p4019
SC_PopB_1606	BY02p4019	BY02p4019
SC_PopB_1615	BY02p4019	BY02p4019
SC_PopB_1616	BY02p4019	BY02p4019
SC_PopB_1617	BY02p4019	BY02p4019
SC_PopB_1618	BY02p4019	BY02p4019
SC_PopB_1621	BY02p4019	BY02p4019
SC_PopB_1622	BY02p4019	BY02p4019
SC_PopB_1623	BY02p4019	BY02p4019
SC_PopB_1624	BY02p4019	BY02p4019
SC_PopB_1634	BY02p4019	BY02p4019

## Sheet: Supplementary Table S2
Supplementary Table S2. Summary of phenotypic data of 288 seedlings from Clemson University peach breeding program used in QTL analysis.
Trait	Datasets	N of individuals	Mean ± SD	SE	Range	h2
					(min – max)
RPT	2011	183	195 ± 16	1.04	154 - 235	0.84
	2012	242	182 ± 15	1.09	150 - 214
	Ave	258	190 ± 16	0.98	151 - 228
SSC	2011	184	12.3 ± 2.3	0.15	7.4 - 19.8	0.24
	2012	240	11.7 ± 1.7	0.13	7.6 - 16.0
	Ave	254	12.0 ± 1.7	0.11	8.3 - 16.4
RPT: Ripening time; SSC: Soluble Solids Content; SD: Standard deviation; SE: Standard error. h2: narrow sense heritability

## Sheet: Supplementary Table S3
Supplementary Table S3. Shapiro Wilk test performed in the 288 seedlings from Clemson University peach breeding program.
	RPT_2011	RPT_2012	RPT_Ave	SSC_2011	SSC_2012	SSC_Ave
W-stat	0.96623	0.97292	0.974543	0.951063	0.990243	0.985412
p-value	1.71103e-05	0.00125833	0.000142118	3.08063e-07	0.243765	0.0107807
alpha	0.05	0.05	0.05	0.05	0.05	0.05

## Sheet: Supplementary Table S4
Supplementary Table S4. Description of SNP markers used in QTL mapping.
SNP_Name	chrom	pos (bp)	pos (cM)
SNP_IGA_679	1	94644	0
SNP_IGA_1129	1	209701	0
SNP_IGA_2056	1	639476	1.1
SNP_IGA_2651	1	883576	1.7
SNP_IGA_2670	1	894020	1.7
SNP_IGA_2742	1	910113	1.7
SNP_IGA_2932	1	948415	1.8
SNP_IGA_2938	1	949162	1.8
SNP_IGA_3108	1	1075441	2.4
SNP_IGA_3931	1	1335246	2.8
SNP_IGA_4137	1	1410204	2.8
SNP_IGA_4435	1	1479828	3.2
SNP_IGA_4610	1	1538862	3.6
SNP_IGA_4808	1	1656910	4.2
SNP_IGA_4906	1	1695984	4.4
SNP_IGA_5258	1	1777788	4.4
SNP_IGA_5675	1	1845444	4.4
SNP_IGA_5726	1	1883585	4.4
SNP_IGA_5891	1	1956920	5.1
SNP_IGA_6055	1	2005484	5.1
SNP_IGA_6796	1	2145319	5.1
SNP_IGA_6853	1	2167920	5.1
SNP_IGA_6972	1	2177793	5.1
SNP_IGA_7066	1	2194983	5.1
SNP_IGA_7119	1	2231729	5.1
SNP_IGA_7992	1	2518043	6.5
SNP_IGA_8948	1	2829979	7.1
SNP_IGA_9745	1	3134752	8
SNP_IGA_10635	1	3515828	9
SNP_IGA_11130	1	3678347	10
SNP_IGA_12367	1	4043111	10.6
SNP_IGA_13689	1	4308915	10.7
SNP_IGA_16897	1	4524835	10.7
SNP_IGA_15977	1	4881766	11.5
SNP_IGA_14813	1	5248199	12.6
Pp20Cl	1	5483781	13.3
SNP_IGA_435720	1	5607744	14.2
SNP_IGA_17419	1	6000280	14.2
SNP_IGA_17833	1	6252790	14.6
SNP_IGA_19818	1	6951668	16.8
SNP_IGA_22603	1	7949418	19.9
SNP_IGA_23251	1	8229667	19.9
SNP_IGA_23476	1	8299133	19.9
SNP_IGA_24260	1	8806675	20.7
SNP_IGA_24703	1	8983056	21.4
SNP_IGA_24980	1	9043794	21.4
SNP_IGA_26053	1	9476056	22.2
SNP_IGA_26500	1	9708199	24.4
SNP_IGA_26796	1	9842227	24.4
SNP_IGA_26876	1	9860838	24.4
SNP_IGA_28275	1	10515971	25.3
SNP_IGA_28465	1	10625804	25.3
SNP_IGA_29009	1	11087699	25.3
SNP_IGA_30043	1	11652991	27.1
SNP_IGA_30620	1	11944696	28.8
SNP_IGA_31108	1	12111150	29.6
SNP_IGA_31721	1	12195634	30.8
SNP_IGA_32535	1	12259009	30.8
SNP_IGA_32705	1	12283035	30.8
SNP_IGA_33253	1	12342177	30.8
SNP_IGA_34297	1	12462382	31.2
SNP_IGA_34306	1	12463210	31.2
SNP_IGA_34709	1	12522351	31.2
SNP_IGA_34985	1	12542607	31.2
SNP_IGA_35442	1	12604264	31.6
SNP_IGA_35586	1	12624018	31.6
SNP_IGA_35681	1	12639875	31.6
SNP_IGA_36109	1	12697843	32
SNP_IGA_37531	1	12986035	32.5
SNP_IGA_37651	1	13039894	32.5
SNP_IGA_37664	1	13042093	32.5
SNP_IGA_37843	1	13089667	32.9
SNP_IGA_37907	1	13099606	32.9
SNP_IGA_38020	1	13114877	32.9
SNP_IGA_38386	1	13139965	32.9
SNP_IGA_38403	1	13140767	32.9
SNP_IGA_38736	1	13194686	32.9
SNP_IGA_38752	1	13196672	32.9
SNP_IGA_39717	1	13367604	33.2
SNP_IGA_40295	1	13459887	34
SNP_IGA_918311	1	13600477	34.3
SNP_IGA_919869	1	13801919	34.9
SNP_IGA_40766	1	14135941	34.9
SNP_IGA_44068	1	15035403	36.4
SNP_IGA_46594	1	15902936	38
SNP_IGA_46754	1	15954607	38
SNP_IGA_47540	1	16033911	38
SNP_IGA_48586	1	16208688	38.3
SNP_IGA_53531	1	16724584	38.3
snp_1_15750387	1	16724688	38.3
SNP_IGA_55903	1	16864858	38.3
SNP_IGA_56163	1	16881328	38.3
SNP_IGA_56198	1	16883300	38.3
SNP_IGA_57544	1	17363365	38.7
SNP_IGA_58626	1	17538855	38.7
SNP_IGA_60299	1	18149172	40
SNP_IGA_63746	1	19572604	40
SNP_IGA_66456	1	20118826	40.7
SNP_IGA_67620	1	20287777	40.8
SNP_IGA_78367	1	23079765	45
SNP_IGA_79455	1	23529157	45.9
SNP_IGA_81682	1	24326549	45.9
SNP_IGA_84580	1	25541717	48.2
SNP_IGA_86925	1	26618897	49.7
SNP_IGA_86968	1	26640558	49.7
SNP_IGA_87572	1	26826305	49.7
SNP_IGA_88751	1	27057490	50.1
SNP_IGA_89808	1	27372935	52.4
SNP_IGA_91050	1	27770607	52.9
SNP_IGA_92681	1	28333574	54.1
SNP_IGA_93589	1	28626343	54.1
SNP_IGA_94887	1	29116355	54.1
SNP_IGA_95375	1	29319919	54.1
SNP_IGA_95421	1	29325144	54.1
SNP_IGA_95426	1	29325494	54.1
SNP_IGA_96088	1	29514558	55
SNP_IGA_97351	1	30058294	56
SNP_IGA_97931	1	30377401	58
SNP_IGA_98340	1	30569343	58.3
SNP_IGA_98623	1	30644296	59.6
SNP_IGA_98960	1	30788988	59.6
SNP_IGA_99110	1	30864365	60.4
SNP_IGA_99943	1	31269248	60.4
SNP_IGA_100353	1	31575640	60.4
SNP_IGA_101065	1	32136433	60.4
SNP_IGA_101845	1	32636134	65.6
SNP_IGA_102464	1	32887700	66
SNP_IGA_103422	1	33531389	68.1
SNP_IGA_104324	1	34079472	68.9
SNP_IGA_104455	1	34122904	69.7
SNP_IGA_104812	1	34324185	69.7
SNP_IGA_104857	1	34348489	69.7
SNP_IGA_105122	1	34463626	70.1
SNP_IGA_105536	1	34610781	70.1
SNP_IGA_106000	1	34830062	70.9
SNP_IGA_106673	1	35090296	71.6
SNP_IGA_107029	1	35186885	71.6
SNP_IGA_107581	1	35511337	72.4
SNP_IGA_108053	1	35673916	72.7
SNP_IGA_108299	1	35785216	72.9
SNP_IGA_108532	1	35854290	72.9
SNP_IGA_109276	1	36201800	74
SNP_IGA_109283	1	36204651	74
SNP_IGA_109287	1	36205411	74
SNP_IGA_110041	1	36482331	74
SNP_IGA_110973	1	36765579	74
SNP_IGA_111307	1	37065225	76.2
SNP_IGA_111755	1	37306897	76.2
SNP_IGA_112376	1	37675584	76.9
SNP_IGA_112450	1	37699129	76.9
SNP_IGA_112690	1	37732185	77
SNP_IGA_112924	1	37804784	77.4
SNP_IGA_113033	1	37837517	77.5
SNP_IGA_113314	1	37920831	77.5
SNP_IGA_113449	1	37999979	77.5
SNP_IGA_113519	1	38032494	77.5
SNP_IGA_113582	1	38067987	77.5
SNP_IGA_114094	1	38287001	78.4
SNP_IGA_114146	1	38302464	78.4
SNP_IGA_114192	1	38306794	78.4
SNP_IGA_114234	1	38322971	78.4
SNP_IGA_114770	1	38511277	78.4
SNP_IGA_115560	1	38898358	78.7
SNP_IGA_115975	1	39087697	80.2
SNP_IGA_117999	1	40030680	80.2
SNP_IGA_118371	1	40178780	80.5
SNP_IGA_118639	1	40283671	81.3
SNP_IGA_118784	1	40352725	81.5
SNP_IGA_120003	1	40990021	83.3
SNP_IGA_120784	1	41413142	83.3
SNP_IGA_121073	1	41513908	85
SNP_IGA_121401	1	41649424	85
SNP_IGA_121659	1	41709139	85
SNP_IGA_121740	1	41735317	85
SNP_IGA_122047	1	41980790	85.3
SNP_IGA_123023	1	42754924	86.8
SNP_IGA_123089	1	42795711	86.8
SNP_IGA_123180	1	42902626	88
SNP_IGA_136096	1	42968916	88
snp_1_46757382	1	43058300	88
SNP_IGA_135737	1	43109980	88.1
SNP_IGA_135137	1	43337658	88.5
SNP_IGA_134730	1	43578596	89
SNP_IGA_133606	1	44069867	90.3
SNP_IGA_132901	1	44350825	91.1
SNP_IGA_132047	1	44904968	92.1
SNP_IGA_131988	1	44913729	92.1
SNP_IGA_129512	1	45448596	93.1
SNP_IGA_128625	1	45581205	93.5
SNP_IGA_128603	1	45586061	93.5
SNP_IGA_127323	1	45900381	94.1
SNP_IGA_126158	1	46430951	94.1
SNP_IGA_125219	1	46984218	94.1
SNP_IGA_124778	1	47187541	94.1
SNP_IGA_123834	1	47470681	96.1
SNP_IGA_238135	2	241474	0
SNP_IGA_238077	2	246414	0
SNP_IGA_237930	2	253759	0
SNP_IGA_237339	2	378366	0
SNP_IGA_237273	2	397976	0
SNP_IGA_237020	2	429643	0
SNP_IGA_236873	2	443078	0
SNP_IGA_236666	2	460506	0
SNP_IGA_236630	2	463961	0
SNP_IGA_236414	2	475594	0
SNP_IGA_235284	2	682093	0
SNP_IGA_234465	2	788109	0
SNP_IGA_232903	2	1060183	0
SNP_IGA_229259	2	1517856	4.9
SNP_IGA_137253	2	2207319	5.7
SNP_IGA_138882	2	2400306	6.4
Pp25Cl	2	2401721	6.4
SNP_IGA_139270	2	2438078	6.4
SNP_IGA_139783	2	2467918	6.4
SNP_IGA_140089	2	2478637	6.4
SNP_IGA_140352	2	2487397	6.4
SNP_IGA_140371	2	2491139	6.4
SNP_IGA_140441	2	2494820	6.4
SNP_IGA_141624	2	2627431	6.4
SNP_IGA_141858	2	2657912	6.4
SNP_IGA_142214	2	2687246	6.4
SNP_IGA_142473	2	2708050	6.4
SNP_IGA_142530	2	2715748	6.4
SNP_IGA_142599	2	2722993	6.4
SNP_IGA_143002	2	2758026	6.4
SNP_IGA_143150	2	2769853	6.4
SNP_IGA_143260	2	2776511	6.4
SNP_IGA_143346	2	2780221	6.4
SNP_IGA_143917	2	2803873	6.4
SNP_IGA_144878	2	2862318	6.4
SNP_IGA_144902	2	2863865	6.4
SNP_IGA_144913	2	2864771	6.4
SNP_IGA_145447	2	2895768	6.4
SNP_IGA_145505	2	2903590	6.5
SNP_IGA_145514	2	2907127	6.5
SNP_IGA_145601	2	2912275	6.5
SNP_IGA_145717	2	2920993	6.6
SNP_IGA_146220	2	2936109	6.7
SNP_IGA_146706	2	2967450	6.8
SNP_IGA_146765	2	2969445	6.8
SNP_IGA_148760	2	3109681	6.8
SNP_IGA_148770	2	3110417	6.8
SNP_IGA_148777	2	3110884	6.8
SNP_IGA_149868	2	3205510	6.8
SNP_IGA_150678	2	3277794	6.8
SNP_IGA_150857	2	3298665	6.8
SNP_IGA_151067	2	3310858	6.8
SNP_IGA_151613	2	3389258	6.8
SNP_IGA_152082	2	3445500	6.8
SNP_IGA_152111	2	3448029	6.8
SNP_IGA_152301	2	3461234	6.8
SNP_IGA_152320	2	3462775	6.8
SNP_IGA_152325	2	3463376	6.8
SNP_IGA_152330	2	3463605	6.8
SNP_IGA_152651	2	3494948	6.8
SNP_IGA_152809	2	3501593	6.8
SNP_IGA_152969	2	3507122	6.8
SNP_IGA_152976	2	3507281	6.8
SNP_IGA_153346	2	3524590	6.8
SNP_IGA_153388	2	3527513	6.8
SNP_IGA_153443	2	3530395	6.8
SNP_IGA_153560	2	3542773	6.8
SNP_IGA_153785	2	3560862	7.6
SNP_IGA_154600	2	3643728	7.6
SNP_IGA_155433	2	3675767	7.6
SNP_IGA_155461	2	3676558	7.6
SNP_IGA_155673	2	3693801	7.6
SNP_IGA_155680	2	3695502	7.6
SNP_IGA_157556	2	3865662	7.6
SNP_IGA_157644	2	3880140	7.6
SNP_IGA_157737	2	3891971	7.6
SNP_IGA_159268	2	4010913	7.6
SNP_IGA_159849	2	4071669	7.6
SNP_IGA_160222	2	4119043	8.8
SNP_IGA_160938	2	4172141	10.1
SNP_IGA_161939	2	4224893	10.8
SNP_IGA_163222	2	4314052	12
SNP_IGA_163339	2	4318175	12
SNP_IGA_163588	2	4347958	12
SNP_IGA_163716	2	4354000	12.1
SNP_IGA_163725	2	4354493	12.1
SNP_IGA_164367	2	4419209	12.2
SNP_IGA_165503	2	4524343	12.5
SNP_IGA_167438	2	4694064	12.9
SNP_IGA_167473	2	4695621	12.9
SNP_IGA_167776	2	4712851	13
SNP_IGA_167905	2	4720630	13
SNP_IGA_167934	2	4721586	13.1
SNP_IGA_168362	2	4758542	13.5
SNP_IGA_170097	2	4827711	14.3
SNP_IGA_170137	2	4830032	14.3
SNP_IGA_170968	2	4877158	14.3
SNP_IGA_171044	2	4879821	14.3
SNP_IGA_171584	2	4900714	14.3
SNP_IGA_171909	2	4913749	14.3
SNP_IGA_172993	2	4974083	14.3
SNP_IGA_173418	2	4986802	14.3
SNP_IGA_174897	2	5054749	14.3
SNP_IGA_174929	2	5056209	14.3
SNP_IGA_174941	2	5056852	14.3
SNP_IGA_175265	2	5077587	14.3
SNP_IGA_175675	2	5100396	14.3
SNP_IGA_179122	2	5423981	14.3
SNP_IGA_179577	2	5464664	14.3
Pp5Cl	2	5464838	14.3
SNP_IGA_179640	2	5467549	14.3
SNP_IGA_180079	2	5482444	14.3
SNP_IGA_180355	2	5499854	14.3
SNP_IGA_181324	2	5543611	14.3
SNP_IGA_181392	2	5544807	14.3
SNP_IGA_181402	2	5544943	14.3
SNP_IGA_181521	2	5547958	14.3
SNP_IGA_182566	2	5601103	14.3
SNP_IGA_182585	2	5601791	14.3
SNP_IGA_182590	2	5601917	14.3
SNP_IGA_182838	2	5617439	14.3
SNP_IGA_183126	2	5641250	14.3
SNP_IGA_183210	2	5644717	14.3
SNP_IGA_183730	2	5665194	14.3
SNP_IGA_183743	2	5666026	14.3
SNP_IGA_183833	2	5670087	14.3
SNP_IGA_184177	2	5701939	14.3
SNP_IGA_184544	2	5717835	14.3
SNP_IGA_184675	2	5728896	14.3
SNP_IGA_184732	2	5732272	14.3
SNP_IGA_184738	2	5732765	14.3
SNP_IGA_185597	2	5771590	14.3
SNP_IGA_185608	2	5772285	14.3
SNP_IGA_185638	2	5774561	14.3
SNP_IGA_185721	2	5778677	14.3
SNP_IGA_186785	2	5860644	14.3
SNP_IGA_188519	2	6031712	14.3
SNP_IGA_188540	2	6032310	14.3
SNP_IGA_188736	2	6043326	14.3
SNP_IGA_188920	2	6056729	14.3
SNP_IGA_189085	2	6061178	14.3
SNP_IGA_189146	2	6062850	14.3
SNP_IGA_191614	2	6211027	14.7
SNP_IGA_192643	2	6261644	14.7
SNP_IGA_194041	2	6462267	15.4
SNP_IGA_194068	2	6463201	15.4
SNP_IGA_194097	2	6463793	15.4
SNP_IGA_194334	2	6476097	15.4
SNP_IGA_194408	2	6481039	15.4
SNP_IGA_194572	2	6490248	15.4
SNP_IGA_195134	2	6545323	15.4
SNP_IGA_195139	2	6545496	15.4
SNP_IGA_195145	2	6546105	15.4
SNP_IGA_195150	2	6546350	15.4
SNP_IGA_197242	2	6651014	15.4
SNP_IGA_197705	2	6680865	15.4
SNP_IGA_197725	2	6681809	15.4
SNP_IGA_198090	2	6704441	15.4
SNP_IGA_198324	2	6727694	15.4
SNP_IGA_198668	2	6751763	15.4
SNP_IGA_198677	2	6752232	15.4
SNP_IGA_198699	2	6753677	15.4
SNP_IGA_198723	2	6754600	15.4
SNP_IGA_198937	2	6764663	15.4
SNP_IGA_199043	2	6770795	15.4
SNP_IGA_201952	2	6901447	15.4
SNP_IGA_204240	2	7155357	15.4
SNP_IGA_205742	2	7239737	15.4
SNP_IGA_206245	2	7331786	15.4
SNP_IGA_206250	2	7333335	15.4
SNP_IGA_207592	2	7609681	16.6
SNP_IGA_209271	2	7905751	16.8
SNP_IGA_210222	2	8058324	16.8
SNP_IGA_214594	2	8575875	16.8
SNP_IGA_217686	2	8937623	16.8
SNP_IGA_218801	2	9053696	16.8
SNP_IGA_222757	2	9716810	16.9
SNP_IGA_223668	2	9858560	17.1
snp_4_22274908	2	10760340	17.3
SNP_IGA_460591	2	11551542	19.8
SNP_IGA_458902	2	11892128	20
SNP_IGA_455724	2	12233051	20.1
SNP_IGA_455330	2	12300852	20.2
SNP_IGA_905196	2	13180940	20.6
SNP_IGA_906871	2	13368555	20.7
SNP_IGA_240162	2	13486292	20.8
SNP_IGA_240333	2	13538167	20.8
SNP_IGA_240770	2	13596264	20.8
SNP_IGA_241722	2	13657480	21.5
SNP_IGA_242118	2	13717350	22.1
SNP_IGA_244140	2	13949324	22.3
SNP_IGA_245204	2	14147600	23.4
SNP_IGA_245214	2	14148007	23.4
SNP_IGA_246838	2	14499552	23.4
SNP_IGA_248434	2	14819294	24
SNP_IGA_249781	2	15218516	24.6
SNP_IGA_249804	2	15223119	24.6
SNP_IGA_249849	2	15242439	24.6
SNP_IGA_250658	2	15484608	24.9
SNP_IGA_250856	2	15510061	24.9
SNP_IGA_250870	2	15512862	24.9
SNP_IGA_251253	2	15636127	24.9
SNP_IGA_252287	2	15784654	25.7
SNP_IGA_252301	2	15787334	25.7
SNP_IGA_252707	2	15840241	26
SNP_IGA_253070	2	15886613	26
SNP_IGA_253223	2	15899694	26
SNP_IGA_253228	2	15900344	26
SNP_IGA_255903	2	16284778	26.4
SNP_IGA_258340	2	17040217	27.9
SNP_IGA_258558	2	17181233	28.2
SNP_IGA_258854	2	17219077	28.2
SNP_IGA_258978	2	17234033	28.2
SNP_IGA_260354	2	17550111	29.1
SNP_IGA_260384	2	17552721	29.1
SNP_IGA_261410	2	17680477	29.1
SNP_IGA_261581	2	17688481	29.1
SNP_IGA_261606	2	17692613	29.1
SNP_IGA_261920	2	17762876	29.1
SNP_IGA_765789	2	18376473	29.1
SNP_IGA_766847	2	18581967	29.1
SNP_IGA_263042	2	18958881	29.1
SNP_IGA_264220	2	19404885	33
SNP_IGA_264409	2	19470301	33
SNP_IGA_264590	2	19527264	33
SNP_IGA_266305	2	19776973	33
SNP_IGA_268182	2	20094959	33.1
SNP_IGA_269074	2	20689203	34.8
SNP_IGA_269416	2	20862174	34.8
SNP_IGA_269660	2	20980884	34.8
SNP_IGA_272504	2	21368008	34.8
SNP_IGA_273894	2	21818397	34.8
SNP_IGA_274867	2	22045337	41.8
SNP_IGA_275364	2	22260069	43.8
SNP_IGA_276571	2	22528170	44.5
SNP_IGA_277273	2	22960663	44.9
SNP_IGA_277471	2	23050601	45.9
SNP_IGA_278061	2	23453432	46.2
SNP_IGA_282671	2	25571682	52.1
SNP_IGA_286335	2	28055346	58.7
SNP_IGA_287581	2	28786623	63.2
SNP_IGA_287629	2	28808464	63.3
SNP_IGA_287842	2	28863393	63.4
SNP_IGA_288893	2	29396183	63.5
SNP_IGA_289486	2	29824510	63.5
SNP_IGA_290175	2	30177191	63.5
SNP_IGA_290243	2	30212930	63.5
SNP_IGA_290277	2	30238542	63.5
snp_2_26731591	2	30329738	63.5
SNP_IGA_897342	3	63954	0
SNP_IGA_898654	3	742389	2.9
SNP_IGA_291248	3	1041872	2.9
SNP_IGA_292185	3	1291496	2.9
SNP_IGA_292965	3	1674537	3.2
SNP_IGA_293290	3	1827175	3.3
SNP_IGA_293909	3	2050064	3.5
SNP_IGA_293925	3	2054358	3.5
SNP_IGA_294513	3	2246149	4.8
SNP_IGA_294747	3	2290410	5.6
SNP_IGA_295433	3	2839269	8.2
SNP_IGA_295440	3	2840350	8.2
SNP_IGA_295584	3	2895781	8.2
SNP_IGA_295644	3	2902509	8.4
SNP_IGA_295664	3	2904624	8.4
SNP_IGA_295679	3	2909563	8.7
SNP_IGA_295763	3	2922341	9.1
SNP_IGA_295913	3	3018515	9.1
SNP_IGA_295978	3	3058863	9.1
SNP_IGA_296203	3	3148187	9.3
SNP_IGA_296290	3	3195219	9.3
SNP_IGA_296355	3	3207060	9.3
SNP_IGA_296553	3	3238014	9.3
SNP_IGA_296682	3	3297999	9.3
SNP_IGA_296886	3	3384939	9.3
SNP_IGA_296900	3	3390662	9.3
SNP_IGA_297128	3	3507642	9.3
SNP_IGA_297349	3	3601861	9.8
SNP_IGA_297363	3	3606280	9.8
SNP_IGA_297495	3	3634503	9.8
SNP_IGA_297841	3	3802524	9.8
SNP_IGA_298109	3	3884262	9.8
SNP_IGA_298139	3	3892167	9.8
SNP_IGA_298154	3	3895956	9.8
SNP_IGA_298287	3	3923841	9.8
SNP_IGA_298293	3	3924440	9.8
SNP_IGA_298409	3	3931443	9.8
SNP_IGA_298417	3	3932359	9.8
SNP_IGA_298449	3	3934669	9.8
SNP_IGA_298589	3	3952780	9.8
SNP_IGA_298935	3	3989094	9.8
SNP_IGA_299003	3	3996613	9.8
SNP_IGA_299341	3	4078942	9.8
SNP_IGA_299796	3	4209014	10.6
SNP_IGA_300098	3	4253071	10.6
SNP_IGA_300546	3	4382308	10.6
SNP_IGA_300851	3	4447524	10.6
SNP_IGA_300877	3	4465511	10.6
SNP_IGA_300953	3	4477028	10.6
SNP_IGA_301265	3	4544835	10.6
SNP_IGA_301444	3	4577935	10.6
SNP_IGA_301473	3	4586701	10.6
SNP_IGA_301707	3	4633314	10.6
SNP_IGA_301843	3	4652712	10.6
SNP_IGA_301956	3	4659802	10.6
SNP_IGA_302042	3	4679428	10.6
SNP_IGA_303527	3	4847278	10.6
SNP_IGA_303535	3	4848339	10.6
SNP_IGA_303564	3	4850180	10.6
SNP_IGA_304082	3	4909251	11.3
SNP_IGA_304227	3	4940656	11.4
SNP_IGA_304755	3	5054189	12.2
SNP_IGA_305895	3	5330033	12.2
SNP_IGA_306147	3	5439416	12.2
SNP_IGA_306593	3	5656350	12.6
SNP_IGA_306624	3	5667062	12.6
SNP_IGA_306640	3	5670995	12.6
SNP_IGA_306650	3	5673399	12.6
SNP_IGA_306900	3	5715583	12.6
SNP_IGA_307037	3	5763928	12.6
SNP_IGA_307230	3	5805089	12.6
SNP_IGA_307422	3	5889021	12.6
SNP_IGA_308290	3	6256189	14.1
SNP_IGA_308291	3	6258523	14.1
SNP_IGA_308522	3	6284739	14.1
SNP_IGA_308528	3	6284978	14.1
SNP_IGA_308756	3	6365282	14.1
SNP_IGA_309116	3	6470387	14.1
SNP_IGA_309338	3	6518986	14.1
SNP_IGA_309554	3	6596824	14.1
SNP_IGA_309872	3	6638641	14.1
SNP_IGA_309881	3	6640591	14.1
SNP_IGA_310057	3	6704799	14.7
SNP_IGA_310338	3	6750086	14.7
SNP_IGA_310467	3	6786896	14.7
SNP_IGA_310760	3	6832779	14.7
SNP_IGA_310982	3	6859561	14.9
SNP_IGA_311192	3	6888998	15.1
SNP_IGA_311196	3	6890057	15.1
SNP_IGA_311300	3	6912897	15.2
SNP_IGA_311537	3	7001781	15.2
SNP_IGA_311645	3	7014144	15.2
SNP_IGA_311856	3	7041237	15.3
SNP_IGA_311941	3	7059470	15.3
SNP_IGA_312052	3	7088012	15.3
SNP_IGA_313117	3	7311014	16.2
SNP_IGA_313464	3	7369774	16.2
SNP_IGA_313615	3	7405545	16.2
SNP_IGA_313623	3	7406427	16.2
SNP_IGA_314353	3	7575504	16.8
SNP_IGA_314404	3	7608000	16.8
SNP_IGA_314503	3	7640844	17.6
SNP_IGA_314544	3	7644164	17.6
SNP_IGA_314588	3	7647606	17.6
SNP_IGA_315837	3	7889958	17.6
SNP_IGA_315904	3	7903220	17.6
SNP_IGA_316047	3	7943434	17.6
SNP_IGA_316301	3	8010393	17.6
SNP_IGA_317001	3	8214876	18.1
SNP_IGA_317281	3	8258867	18.1
SNP_IGA_317307	3	8264353	18.1
SNP_IGA_317404	3	8281465	18.1
SNP_IGA_317767	3	8456152	18.1
SNP_IGA_319280	3	8714889	18.1
SNP_IGA_319344	3	8720269	18.1
SNP_IGA_320248	3	9077130	18.1
SNP_IGA_320761	3	9282024	18.1
SNP_IGA_322925	3	9930816	19.8
SNP_IGA_324340	3	10222618	21.1
SNP_IGA_433772	3	10880145	21.1
SNP_IGA_432210	3	11016243	21.2
SNP_IGA_431437	3	11211896	21.5
SNP_IGA_429299	3	11564178	22.4
SNP_IGA_429127	3	11610241	22.5
SNP_IGA_428047	3	11880354	23.2
SNP_IGA_913769	3	12526639	23.4
SNP_IGA_325166	3	15430887	25.4
SNP_IGA_327678	3	15675561	25.9
SNP_IGA_328607	3	15912019	25.9
SNP_IGA_330917	3	16236799	26.3
SNP_IGA_338533	3	17394493	26.7
SNP_IGA_338615	3	17411354	26.7
SNP_IGA_339568	3	17534780	26.7
SNP_IGA_339586	3	17546326	26.7
SNP_IGA_339719	3	17569078	26.7
SNP_IGA_340016	3	17598599	26.7
snp_3_12878608	3	18221847	27.9
SNP_IGA_343432	3	18681162	29.6
SNP_IGA_343501	3	18693355	29.6
Pp19Cl	3	18847472	30.2
SNP_IGA_344612	3	19098840	30.9
SNP_IGA_344628	3	19101956	30.9
SNP_IGA_344712	3	19158086	30.9
SNP_IGA_344755	3	19180727	31
SNP_IGA_344789	3	19234280	31.3
SNP_IGA_345436	3	19311112	31.3
SNP_IGA_345700	3	19365471	31.3
SNP_IGA_346164	3	19471832	32.5
SNP_IGA_346432	3	19526247	32.9
SNP_IGA_346440	3	19528055	32.9
SNP_IGA_346608	3	19570000	33.2
SNP_IGA_346745	3	19614789	33.2
SNP_IGA_348533	3	20004089	34.2
SNP_IGA_349861	3	20479030	34.8
SNP_IGA_350137	3	20574302	34.8
SNP_IGA_350280	3	20659407	34.8
SNP_IGA_350488	3	20699393	34.8
SNP_IGA_350620	3	20710440	34.8
SNP_IGA_350827	3	20790422	34.8
SNP_IGA_350909	3	20817996	34.8
SNP_IGA_351038	3	20861373	34.8
SNP_IGA_351542	3	20938726	34.8
SNP_IGA_351612	3	20960378	34.8
SNP_IGA_352618	3	21435411	34.8
SNP_IGA_352749	3	21455715	34.8
SNP_IGA_352841	3	21480491	34.8
SNP_IGA_352942	3	21504956	34.8
SNP_IGA_353088	3	21530438	34.8
SNP_IGA_353324	3	21569239	34.8
SNP_IGA_353328	3	21570009	34.8
SNP_IGA_353369	3	21574569	34.8
SNP_IGA_353395	3	21591154	34.8
SNP_IGA_353457	3	21609438	34.8
SNP_IGA_353674	3	21694223	34.8
SNP_IGA_353861	3	21710009	34.8
SNP_IGA_353937	3	21719670	34.8
SNP_IGA_354000	3	21738585	34.8
SNP_IGA_354028	3	21741954	34.8
SNP_IGA_354229	3	21790295	34.8
SNP_IGA_354647	3	22001863	34.8
SNP_IGA_354950	3	22093557	34.8
SNP_IGA_354980	3	22098605	34.8
SNP_IGA_355382	3	22125126	34.8
SNP_IGA_355590	3	22185909	34.8
SNP_IGA_355801	3	22245528	34.8
SNP_IGA_355814	3	22257373	34.8
SNP_IGA_355981	3	22267954	34.8
SNP_IGA_356442	3	22363154	34.8
SNP_IGA_356469	3	22374219	34.8
SNP_IGA_356484	3	22378606	34.8
SNP_IGA_358033	3	22748202	34.8
SNP_IGA_358781	3	23028795	35.4
SNP_IGA_359462	3	23313820	35.4
SNP_IGA_360916	3	23876039	35.4
SNP_IGA_361595	3	24098416	35.7
SNP_IGA_363060	3	24891500	37.6
SNP_IGA_363408	3	25009525	37.6
SNP_IGA_364066	3	25278056	37.6
SNP_IGA_364978	3	25596377	37.6
SNP_IGA_365485	3	25829460	38.9
SNP_IGA_366041	3	26092752	41.5
SNP_IGA_366141	3	26109846	41.7
SNP_IGA_366354	3	26258949	43.1
SNP_IGA_366997	3	26642299	43.1
SNP_IGA_367214	3	26849962	43.1
SNP_IGA_367325	3	26894937	43.1
SNP_IGA_368650	4	140435	0
SNP_IGA_368926	4	407324	1.8
SNP_IGA_369001	4	441934	2.8
SNP_IGA_369261	4	492102	4.3
SNP_IGA_369889	4	574755	4.7
SNP_IGA_370357	4	625744	4.7
SNP_IGA_370755	4	657576	4.7
SNP_IGA_371134	4	682354	4.7
SNP_IGA_371270	4	692341	4.7
SNP_IGA_372155	4	785122	4.7
SNP_IGA_372171	4	786517	4.7
SNP_IGA_372220	4	789536	4.7
SNP_IGA_372489	4	807345	4.7
SNP_IGA_373394	4	865823	4.7
SNP_IGA_374610	4	994306	4.7
SNP_IGA_376160	4	1148929	5.6
SNP_IGA_378753	4	1341451	5.6
SNP_IGA_378805	4	1344776	5.6
SNP_IGA_378809	4	1345140	5.6
SNP_IGA_378876	4	1350709	5.6
SNP_IGA_378894	4	1353397	5.6
SNP_IGA_378966	4	1360400	5.6
SNP_IGA_378981	4	1361617	5.6
SNP_IGA_379284	4	1385107	5.6
SNP_IGA_379314	4	1387089	5.6
SNP_IGA_379393	4	1391180	5.6
SNP_IGA_379402	4	1391971	5.6
SNP_IGA_379856	4	1477791	5.6
SNP_IGA_379876	4	1488220	5.6
SNP_IGA_380079	4	1518750	5.7
SNP_IGA_381287	4	2299587	6.5
SNP_IGA_381379	4	2337294	6.5
SNP_IGA_381543	4	2417376	6.5
SNP_IGA_381612	4	2438391	6.5
SNP_IGA_381967	4	2526785	7.4
SNP_IGA_382003	4	2535773	7.4
SNP_IGA_382355	4	2687245	7.4
SNP_IGA_383043	4	2889610	8.1
SNP_IGA_383427	4	3042273	8.2
SNP_IGA_383740	4	3138044	10.8
SNP_IGA_383778	4	3154826	10.8
SNP_IGA_384244	4	3288552	10.8
SNP_IGA_384554	4	3410071	11.3
SNP_IGA_384604	4	3436488	11.4
SNP_IGA_384731	4	3485677	12.1
SNP_IGA_384791	4	3513875	12.1
SNP_IGA_385004	4	3632015	12.1
SNP_IGA_385357	4	3821761	12.1
SNP_IGA_385377	4	3827872	12.1
SNP_IGA_385899	4	3966676	12.1
SNP_IGA_386222	4	4045426	12.1
SNP_IGA_386533	4	4181083	14.5
SNP_IGA_386560	4	4197626	14.5
SNP_IGA_386634	4	4219963	15.5
SNP_IGA_386778	4	4306535	16.6
SNP_IGA_386970	4	4410096	17
SNP_IGA_387198	4	4523417	17.4
SNP_IGA_387239	4	4533174	18.3
SNP_IGA_387302	4	4540178	18.3
SNP_IGA_387415	4	4586686	18.3
SNP_IGA_389048	4	4814295	19
SNP_IGA_394780	4	5464700	22
SNP_IGA_394713	4	5478234	22.5
SNP_IGA_394615	4	5489813	22.5
SNP_IGA_394608	4	5490614	22.5
SNP_IGA_394034	4	5642071	22.7
SNP_IGA_393777	4	5708791	22.7
SNP_IGA_393752	4	5727672	22.7
SNP_IGA_393060	4	5819636	22.7
SNP_IGA_395202	4	6168557	23.8
SNP_IGA_395529	4	6259367	24.5
SNP_IGA_396028	4	6321967	25.3
snp_scaffold_4_6329076	4	6329045	25.3
SNP_IGA_396171	4	6329439	25.3
SNP_IGA_396177	4	6329607	25.3
SNP_IGA_396308	4	6333438	25.3
SNP_IGA_396443	4	6339310	25.3
SNP_IGA_396770	4	6396639	25.3
SNP_IGA_396804	4	6407679	25.3
SNP_IGA_397228	4	6541340	26.8
SNP_IGA_397391	4	6609755	27.3
SNP_IGA_397470	4	6624729	27.3
SNP_IGA_397696	4	6688718	27.3
SNP_IGA_397732	4	6698690	27.3
Pp17Cl	4	6739305	27.3
SNP_IGA_398075	4	6849424	27.3
SNP_IGA_398228	4	6900408	27.7
SNP_IGA_398634	4	6969104	27.7
SNP_IGA_398915	4	7022020	27.7
SNP_IGA_398997	4	7034829	27.7
SNP_IGA_399237	4	7072285	27.7
SNP_IGA_399280	4	7078191	27.7
SNP_IGA_399565	4	7135592	27.7
SNP_IGA_399858	4	7161945	28.8
SNP_IGA_400090	4	7219399	29.9
SNP_IGA_400126	4	7227689	29.9
SNP_IGA_400260	4	7244980	29.9
SNP_IGA_400907	4	7476382	30.2
SNP_IGA_402256	4	8371579	35
SNP_IGA_402404	4	8547997	35.3
SNP_IGA_402416	4	8549074	35.3
SNP_IGA_402569	4	8581271	35.3
SNP_IGA_402724	4	8686203	35.7
SNP_IGA_402793	4	8762916	36.5
SNP_IGA_403004	4	8844938	36.5
SNP_IGA_403152	4	8977975	36.5
SNP_IGA_403741	4	9106604	37.3
SNP_IGA_404010	4	9210549	37.3
SNP_IGA_404059	4	9220854	37.3
SNP_IGA_404324	4	9290381	37.3
SNP_IGA_404413	4	9300068	37.3
SNP_IGA_404442	4	9321093	37.3
SNP_IGA_404905	4	9444028	37.3
SNP_IGA_405044	4	9475147	37.4
SNP_IGA_405065	4	9478616	37.5
SNP_IGA_405554	4	9617585	38.3
SNP_IGA_405596	4	9626132	38.4
SNP_IGA_405623	4	9640313	38.4
SNP_IGA_405673	4	9647311	38.4
SNP_IGA_407364	4	10015773	39.2
SNP_IGA_407812	4	10037702	39.2
SNP_IGA_407900	4	10051308	39.2
SNP_IGA_408223	4	10107085	39.4
SNP_IGA_408520	4	10194038	40.1
SNP_IGA_408981	4	10280095	40.8
SNP_IGA_409167	4	10365342	40.8
SNP_IGA_409351	4	10387393	40.8
SNP_IGA_409379	4	10389254	40.8
SNP_IGA_409453	4	10396616	40.8
SNP_IGA_409901	4	10582092	42
SNP_IGA_410134	4	10626874	42.4
SNP_IGA_410165	4	10641209	42.4
SNP_IGA_410336	4	10676008	42.4
SNP_IGA_410398	4	10696489	42.8
SNP_IGA_410478	4	10760086	43.3
SNP_IGA_410794	4	10890653	43.3
SNP_IGA_410955	4	10904526	43.3
SNP_IGA_411147	4	10921604	43.3
SNP_IGA_411188	4	10923251	43.3
SNP_IGA_411196	4	10923464	43.3
SNP_IGA_411601	4	10976364	44.1
SNP_IGA_411637	4	10981971	44.1
SNP_IGA_412338	4	11208347	45
SNP_IGA_412662	4	11298736	45
SNP_IGA_413115	4	11593768	47.5
SNP_IGA_413365	4	11654504	47.5
SNP_IGA_413934	4	11956738	47.9
SNP_IGA_414387	4	12107191	48.4
SNP_IGA_415301	4	12523245	49.2
SNP_IGA_415382	4	12546297	49.2
SNP_IGA_417094	4	12971285	50
SNP_IGA_417310	4	13034674	50.6
SNP_IGA_417637	4	13078233	50.6
SNP_IGA_417666	4	13091850	50.6
SNP_IGA_417715	4	13108512	50.6
SNP_IGA_417840	4	13123061	50.6
SNP_IGA_418024	4	13227341	50.6
SNP_IGA_418108	4	13271987	50.6
SNP_IGA_418890	4	13442233	50.8
SNP_IGA_419614	4	13633831	50.8
SNP_IGA_420316	4	13813285	52.4
Pp24Cl	4	13882450	52.4
SNP_IGA_420819	4	13949755	53
SNP_IGA_420829	4	13950335	53
SNP_IGA_420955	4	13977791	53
SNP_IGA_421139	4	14018643	53
SNP_IGA_421173	4	14020637	53
SNP_IGA_421299	4	14036839	53
SNP_IGA_421418	4	14074784	53.8
SNP_IGA_422275	4	14137816	53.8
SNP_IGA_424228	4	14620455	53.8
SNP_IGA_425622	4	14735598	53.8
SNP_IGA_425952	4	14769875	53.8
SNP_IGA_427175	4	14956853	53.8
SNP_IGA_427347	4	14972908	53.8
SNP_IGA_427385	4	14974601	53.8
SNP_IGA_427407	4	14976698	53.8
SNP_IGA_427595	4	14993391	53.8
SNP_IGA_436514	4	15023404	53.8
SNP_IGA_436522	4	15023903	53.8
SNP_IGA_436566	4	15025597	53.8
SNP_IGA_436626	4	15038201	53.8
SNP_IGA_437516	4	15182577	54
SNP_IGA_438606	4	15646308	55
SNP_IGA_439186	4	15742278	55.2
SNP_IGA_439746	4	15969637	56
SNP_IGA_440110	4	16076720	56.8
SNP_IGA_440116	4	16084694	56.8
SNP_IGA_441507	4	16511312	57.7
SNP_IGA_441887	4	16609144	57.7
SNP_IGA_441904	4	16610963	57.7
SNP_IGA_442056	4	16635288	57.7
SNP_IGA_442063	4	16636395	57.7
SNP_IGA_442235	4	16674024	57.7
snp_4_19087691	4	17176059	57.7
SNP_IGA_446745	4	17587156	58.5
SNP_IGA_448998	4	17984794	58.5
SNP_IGA_450629	4	18235458	58.5
SNP_IGA_453202	4	18696436	59.4
SNP_IGA_453509	4	18719887	59.4
SNP_IGA_453669	4	18730554	59.4
SNP_IGA_454257	4	18750563	59.4
SNP_IGA_454568	4	18760831	59.4
SNP_IGA_465473	4	18845078	59.4
SNP_IGA_467844	4	19100410	59.4
SNP_IGA_469044	4	19206580	59.4
SNP_IGA_481403	4	20113056	59.4
SNP_IGA_481642	4	20126632	59.4
SNP_IGA_484200	4	20270725	59.4
SNP_IGA_484661	4	20317857	59.4
SNP_IGA_492606	4	21311526	59.4
SNP_IGA_492989	4	21367816	59.4
SNP_IGA_493848	4	21410939	59.4
SNP_IGA_494368	4	21462210	59.4
SNP_IGA_494375	4	21462546	59.4
SNP_IGA_499780	4	21720307	59.4
SNP_IGA_502685	4	21954479	59.4
SNP_IGA_513496	4	22616791	60.2
SNP_IGA_513502	4	22616919	60.2
SNP_IGA_513616	4	22619108	60.2
SNP_IGA_515992	4	22774666	60.2
SNP_IGA_516026	4	22779396	60.2
SNP_IGA_524971	4	23474309	60.2
SNP_IGA_524981	4	23475348	60.2
SNP_IGA_525647	4	23598915	60.4
SNP_IGA_525863	4	23638214	61
SNP_IGA_525984	4	23670053	61.5
SNP_IGA_525992	4	23671850	61.5
SNP_IGA_526495	4	23870034	61.5
SNP_IGA_529014	4	24192764	61.9
SNP_IGA_530079	4	24366996	61.9
SNP_IGA_531377	4	24670803	62.6
SNP_IGA_532100	4	24952489	63.5
SNP_IGA_532101	4	24952738	63.5
SNP_IGA_532542	4	24984572	63.5
SNP_IGA_532574	4	24990638	63.5
SNP_IGA_540489	4	25146543	64.1
SNP_IGA_540556	4	25155257	64.1
SNP_IGA_540678	4	25176043	64.1
SNP_IGA_541349	4	25285136	64.1
SNP_IGA_543179	5	246971	0
SNP_IGA_543247	5	276222	0
SNP_IGA_543312	5	290776	0
SNP_IGA_543786	5	467068	0
SNP_IGA_544428	5	557504	0
SNP_IGA_544495	5	610569	0
SNP_IGA_544961	5	698215	0
SNP_IGA_545261	5	821356	0
SNP_IGA_545448	5	850261	0
SNP_IGA_546094	5	987686	0
SNP_IGA_546316	5	1049936	0
SNP_IGA_546987	5	1166290	0
SNP_IGA_547473	5	1216762	0
SNP_IGA_548512	5	1503387	0
SNP_IGA_548597	5	1518366	0
SNP_IGA_550475	5	2028804	0
SNP_IGA_550504	5	2041358	0
SNP_IGA_550577	5	2063387	0
SNP_IGA_550589	5	2064185	0
SNP_IGA_552220	5	2235481	0
SNP_IGA_552239	5	2239630	0
SNP_IGA_552247	5	2240224	0
SNP_IGA_552254	5	2240657	0
SNP_IGA_552451	5	2270106	0
SNP_IGA_553456	5	2477309	0
SNP_IGA_555036	5	2946929	0.1
snp_5_3086620	5	3086603	0.1
SNP_IGA_556502	5	3280464	0.1
SNP_IGA_557566	5	3517104	0.9
SNP_IGA_559917	5	4110573	0.9
SNP_IGA_561567	5	4363955	0.9
SNP_IGA_563244	5	4682856	1.8
SNP_IGA_571548	5	5485331	2.7
SNP_IGA_573024	5	5922609	4.9
SNP_IGA_574380	5	6244481	4.9
SNP_IGA_574988	5	6472911	4.9
SNP_IGA_581626	5	7728715	4.9
SNP_IGA_582516	5	8271284	4.9
SNP_IGA_584033	5	8781560	8.4
SNP_IGA_584156	5	8884311	8.8
SNP_IGA_584315	5	8951500	8.8
SNP_IGA_586523	5	9590895	10.3
SNP_IGA_586935	5	9742162	10.5
SNP_IGA_587014	5	9777647	11
SNP_IGA_587111	5	9792104	11.1
SNP_IGA_587238	5	9841523	11.4
SNP_IGA_587455	5	9893172	11.4
SNP_IGA_587528	5	9908867	11.8
SNP_IGA_587708	5	9983173	12.9
SNP_IGA_587832	5	10033320	13.6
SNP_IGA_588670	5	10338702	18.8
SNP_IGA_588676	5	10339327	18.8
SNP_IGA_589371	5	10557562	18.8
SNP_IGA_589393	5	10560554	18.8
SNP_IGA_589480	5	10579387	18.8
SNP_IGA_590143	5	10781580	20.1
SNP_IGA_590761	5	11008344	20.2
SNP_IGA_590982	5	11070170	21
SNP_IGA_591147	5	11142997	21.7
SNP_IGA_591174	5	11151251	21.8
SNP_IGA_591778	5	11233882	21.9
SNP_IGA_592011	5	11278685	22.7
SNP_IGA_592042	5	11286106	22.7
SNP_IGA_592741	5	11454751	22.7
SNP_IGA_593320	5	11638322	23.5
SNP_IGA_593485	5	11681847	24.3
SNP_IGA_593629	5	11738391	24.3
SNP_IGA_593763	5	11777105	25.9
SNP_IGA_593874	5	11839738	25.9
SNP_IGA_594090	5	11947495	29.3
SNP_IGA_594125	5	11966821	30.1
SNP_IGA_594176	5	11976050	30.9
SNP_IGA_594216	5	11993968	30.9
SNP_IGA_594279	5	12003713	30.9
SNP_IGA_595424	5	12884759	37.1
SNP_IGA_596063	5	13231815	38.5
SNP_IGA_596359	5	13399902	39.3
SNP_IGA_596393	5	13411012	39.4
SNP_IGA_596505	5	13464879	39.6
SNP_IGA_597937	5	13893708	47.8
SNP_IGA_597991	5	13913364	48
SNP_IGA_598118	5	13961772	48.6
SNP_IGA_598551	5	14083378	49.4
SNP_IGA_598615	5	14100408	50.3
SNP_IGA_598865	5	14161848	51
SNP_IGA_600072	5	14538721	53.2
SNP_IGA_600169	5	14567044	54.3
SNP_IGA_600230	5	14610097	54.3
SNP_IGA_600256	5	14619399	54.3
SNP_IGA_600509	5	14888402	54.5
snp_5_15254637	5	15249344	55.5
SNP_IGA_602331	5	16550893	61.2
SNP_IGA_603047	5	16768945	62.4
SNP_IGA_603627	5	17197419	62.4
SNP_IGA_604283	5	18236497	62.4
SNP_IGA_607528	6	293010	0
SNP_IGA_607343	6	409638	0
SNP_IGA_618376	6	893708	1
SNP_IGA_617922	6	1115780	1
SNP_IGA_616856	6	1238304	1
SNP_IGA_616534	6	1296764	1
SNP_IGA_616508	6	1299192	1
SNP_IGA_616458	6	1304512	1
SNP_IGA_616295	6	1369086	1
SNP_IGA_616286	6	1371968	1.4
SNP_IGA_616119	6	1417402	2
SNP_IGA_616074	6	1431078	2
SNP_IGA_616005	6	1444917	2
SNP_IGA_615979	6	1456049	2
SNP_IGA_615381	6	1582065	2
SNP_IGA_614935	6	1734749	2
SNP_IGA_614635	6	1871555	2
SNP_IGA_614519	6	1915592	2.6
SNP_IGA_614273	6	1946261	3.2
SNP_IGA_614054	6	1995694	3.2
SNP_IGA_613909	6	2104070	3.4
SNP_IGA_613848	6	2150904	3.4
snp_6_2750075	6	2458637	3.5
SNP_IGA_611891	6	2803790	4.8
SNP_IGA_611544	6	2893466	4.8
SNP_IGA_611149	6	2970313	4.8
SNP_IGA_611064	6	2995515	4.8
SNP_IGA_610531	6	3163668	6.5
SNP_IGA_609485	6	3540424	7.1
SNP_IGA_608970	6	3763505	8.7
SNP_IGA_604834	6	4001078	8.9
SNP_IGA_605027	6	4070510	8.9
SNP_IGA_605045	6	4096357	8.9
SNP_IGA_605290	6	4183295	8.9
SNP_IGA_605368	6	4211505	8.9
SNP_IGA_606435	6	4488630	9.4
SNP_IGA_619263	6	4646597	10.9
SNP_IGA_620636	6	5118526	13.8
SNP_IGA_621556	6	5435066	14.7
SNP_IGA_621925	6	5558435	15.6
SNP_IGA_624391	6	6427857	17.4
SNP_IGA_625680	6	6938569	18.3
SNP_IGA_626080	6	7039326	20.2
SNP_IGA_627350	6	7552658	20.6
SNP_IGA_627574	6	7590166	20.7
SNP_IGA_627726	6	7619248	21.1
SNP_IGA_627934	6	7687010	21.1
SNP_IGA_628155	6	7754294	21.1
SNP_IGA_629177	6	7942352	22.3
SNP_IGA_630302	6	8252829	22.8
SNP_IGA_631014	6	8478666	22.8
SNP_IGA_632110	6	8784968	26.8
snp_scaffold_6_9779981	6	9794760	28.4
SNP_IGA_634798	6	10013197	28.4
snp_6_10441840	6	10456619	28.6
SNP_IGA_637355	6	10621188	28.6
SNP_IGA_637949	6	10773549	28.6
SNP_IGA_640928	6	11555323	29.7
SNP_IGA_642817	6	11834953	30.1
SNP_IGA_647214	6	12489245	30.1
SNP_IGA_650294	6	13166248	30.1
SNP_IGA_651083	6	13235506	30.1
SNP_IGA_652595	6	13535642	30.4
SNP_IGA_655794	6	14672823	31.2
SNP_IGA_537166	6	15305300	31.2
SNP_IGA_534275	6	15609595	31.2
SNP_IGA_925677	6	16608926	31.2
SNP_IGA_658497	6	16894680	32.2
SNP_IGA_661965	6	17668832	32.2
SNP_IGA_663057	6	17959563	33.5
SNP_IGA_664540	6	18380891	34.1
SNP_IGA_668442	6	19930779	36.5
SNP_IGA_670280	6	20384444	37.6
SNP_IGA_672731	6	21123533	39.1
SNP_IGA_673277	6	21303010	39.1
SNP_IGA_674183	6	21685987	39.6
SNP_IGA_675077	6	22001989	40.4
SNP_IGA_676571	6	22521643	43.6
SNP_IGA_677231	6	22729660	44.8
snp_6_21067422	6	22931779	46.7
SNP_IGA_678060	6	22978897	46.7
SNP_IGA_678089	6	22987385	46.7
SNP_IGA_679199	6	23496723	47.7
SNP_IGA_679852	6	23764948	49.2
SNP_IGA_680032	6	23878129	49.2
SNP_IGA_680310	6	23996532	49.2
SNP_IGA_680499	6	24057976	50
SNP_IGA_680615	6	24117844	50
SNP_IGA_680747	6	24132839	50.2
SNP_IGA_680758	6	24133093	50.2
SNP_IGA_680857	6	24155317	50.8
SNP_IGA_680889	6	24156699	50.8
SNP_IGA_680896	6	24156907	50.8
SNP_IGA_680901	6	24156949	50.8
SNP_IGA_680909	6	24157299	50.8
SNP_IGA_680953	6	24159588	50.8
SNP_IGA_681209	6	24200807	50.8
SNP_IGA_681297	6	24229869	50.8
SNP_IGA_681388	6	24238755	50.8
SNP_IGA_681465	6	24245478	50.8
SNP_IGA_681592	6	24295392	50.8
SNP_IGA_681724	6	24346170	50.8
SNP_IGA_681775	6	24363186	50.8
SNP_IGA_681924	6	24411020	50.8
SNP_IGA_681970	6	24433718	50.8
SNP_IGA_682005	6	24455068	50.8
SNP_IGA_682343	6	24545840	51.6
SNP_IGA_682385	6	24569464	51.6
SNP_IGA_682531	6	24591594	51.6
SNP_IGA_682704	6	24651810	51.6
SNP_IGA_682897	6	24731605	52.4
SNP_IGA_683231	6	24876125	52.4
SNP_IGA_683611	6	24983185	54.6
SNP_IGA_683956	6	25048808	54.6
SNP_IGA_684085	6	25090090	54.6
SNP_IGA_684503	6	25150900	54.6
SNP_IGA_684677	6	25235587	55.1
SNP_IGA_684875	6	25286420	55.4
SNP_IGA_685670	6	25485184	55.7
SNP_IGA_685825	6	25500953	55.8
snp_6_23643482	6	25507765	55.8
SNP_IGA_686302	6	25673271	56.2
SNP_IGA_686318	6	25677085	56.2
SNP_IGA_687004	6	25866495	57
SNP_IGA_687642	6	26020750	57.5
SNP_IGA_687855	6	26042026	57.8
SNP_IGA_687911	6	26059586	58.1
Pp21Cl	6	26073178	58.4
SNP_IGA_687982	6	26081601	58.6
SNP_IGA_688103	6	26118989	58.6
SNP_IGA_688643	6	26360114	59.4
SNP_IGA_688827	6	26493790	60.2
SNP_IGA_690792	6	26953348	62
SNP_IGA_690898	6	26989303	62
SNP_IGA_691727	6	27237960	64
SNP_IGA_691866	6	27321767	65.3
SNP_IGA_692653	6	27436898	65.3
SNP_IGA_692713	6	27451674	65.3
SNP_IGA_692833	6	27471923	65.3
SNP_IGA_692908	6	27493804	65.3
SNP_IGA_693435	6	27680149	67.5
SNP_IGA_694025	6	27932550	67.7
SNP_IGA_694208	6	28009987	68.2
SNP_IGA_694521	6	28110555	68.6
SNP_IGA_695629	6	28356561	68.6
SNP_IGA_695665	6	28364553	68.6
SNP_IGA_695928	6	28397661	68.6
SNP_IGA_696071	6	28426294	68.6
SNP_IGA_696241	6	28456116	68.6
SNP_IGA_696994	6	28642871	69
SNP_IGA_697003	6	28645176	69
SNP_IGA_697718	6	28877690	70.2
SNP_IGA_697873	6	28913360	70.2
SNP_IGA_697884	6	28914693	70.2
SNP_IGA_698099	6	28937989	70.2
SNP_IGA_698194	6	28980808	70.2
SNP_IGA_698368	6	29063170	70.2
SNP_IGA_698951	6	29242212	70.3
SNP_IGA_699045	6	29318074	70.4
SNP_IGA_699239	6	29422280	70.4
SNP_IGA_699346	6	29445254	70.4
SNP_IGA_700020	6	29763020	71.5
SNP_IGA_700814	6	30048870	71.5
SNP_IGA_701139	6	30356407	72.2
SNP_IGA_701195	6	30386271	72.2
SNP_IGA_701228	6	30395217	72.2
SNP_IGA_727662	7	39454	0
SNP_IGA_726818	7	207697	0.5
SNP_IGA_726362	7	305075	1.1
SNP_IGA_726222	7	350629	1.1
SNP_IGA_725918	7	397273	1.1
SNP_IGA_725833	7	403270	1.1
SNP_IGA_725827	7	403402	1.1
SNP_IGA_725578	7	498093	3.4
SNP_IGA_725456	7	515531	3.4
SNP_IGA_725139	7	632246	3.4
SNP_IGA_724256	7	883516	3.4
SNP_IGA_723701	7	1155652	3.4
SNP_IGA_722956	7	1303359	3.4
SNP_IGA_722928	7	1305792	3.4
SNP_IGA_722801	7	1330441	3.4
SNP_IGA_722637	7	1378249	4.1
SNP_IGA_722575	7	1386205	4.2
SNP_IGA_722472	7	1412792	4.2
SNP_IGA_722368	7	1436558	4.2
SNP_IGA_721564	7	1552230	4.2
SNP_IGA_720963	7	1699148	4.2
SNP_IGA_720121	7	1891971	4.2
SNP_IGA_719923	7	1950543	4.2
SNP_IGA_719178	7	2094568	4.2
SNP_IGA_718919	7	2132579	4.2
snp_7_2535191	7	2299927	4.2
SNP_IGA_717776	7	2339551	5.1
SNP_IGA_716322	7	2539602	5.1
SNP_IGA_716297	7	2542767	5.1
SNP_IGA_714864	7	2729702	5.1
SNP_IGA_714572	7	2759820	5.1
SNP_IGA_714362	7	2794330	5.1
SNP_IGA_714207	7	2810367	5.2
SNP_IGA_713524	7	2883475	5.5
SNP_IGA_712828	7	3120548	5.7
SNP_IGA_711056	7	3324001	5.7
SNP_IGA_709987	7	3422748	5.7
SNP_IGA_707848	7	3844558	5.7
SNP_IGA_707691	7	3861993	5.7
SNP_IGA_707010	7	3908824	5.7
SNP_IGA_705307	7	4099993	5.7
SNP_IGA_705226	7	4115572	5.7
SNP_IGA_704934	7	4153007	5.7
SNP_IGA_704234	7	4219937	5.7
SNP_IGA_704173	7	4233149	5.7
SNP_IGA_703549	7	4320343	5.7
SNP_IGA_703355	7	4343788	5.7
SNP_IGA_730578	7	5217821	6.5
SNP_IGA_730927	7	5263261	6.5
SNP_IGA_732284	7	5358202	6.5
SNP_IGA_732377	7	5369115	6.5
SNP_IGA_734873	7	5806914	6.5
SNP_IGA_734959	7	5815655	6.5
SNP_IGA_738499	7	6369853	7.6
SNP_IGA_740785	7	6557464	7.6
SNP_IGA_740845	7	6559129	7.6
SNP_IGA_741063	7	6594658	7.6
SNP_IGA_741704	7	6656214	7.6
SNP_IGA_741769	7	6662157	7.6
SNP_IGA_741985	7	6674407	7.6
SNP_IGA_742392	7	6758395	7.6
SNP_IGA_743057	7	6867104	7.6
SNP_IGA_748210	7	7657721	8.9
SNP_IGA_748434	7	7699117	9
SNP_IGA_749366	7	7829560	9
SNP_IGA_749396	7	7835941	9
SNP_IGA_749812	7	7919348	9
SNP_IGA_749816	7	7919867	9
SNP_IGA_750432	7	7959747	9
SNP_IGA_750721	7	7987459	9
SNP_IGA_750960	7	8000095	10.4
SNP_IGA_751123	7	8016137	10.4
SNP_IGA_751250	7	8078741	10.4
SNP_IGA_751547	7	8113343	10.4
SNP_IGA_751723	7	8128285	10.4
SNP_IGA_751741	7	8130158	10.4
SNP_IGA_752104	7	8182487	10.4
SNP_IGA_752549	7	8341936	10.4
SNP_IGA_334099	7	8506022	12.3
SNP_IGA_334403	7	8596279	13.4
SNP_IGA_335048	7	8726586	13.4
SNP_IGA_335123	7	8772403	13.4
SNP_IGA_753360	7	9056355	13.5
SNP_IGA_753784	7	9227799	14.4
SNP_IGA_756157	7	9754866	15.2
SNP_IGA_757025	7	10045744	15.3
SNP_IGA_758556	7	10377644	15.5
SNP_IGA_758767	7	10388929	15.5
SNP_IGA_758772	7	10389139	15.5
SNP_IGA_759002	7	10438920	15.5
SNP_IGA_759519	7	10501766	15.9
SNP_IGA_760572	7	10746249	16.9
SNP_IGA_761470	7	10840811	17.3
SNP_IGA_762859	7	11383202	20.2
SNP_IGA_763204	7	11445558	20.2
SNP_IGA_763224	7	11457483	20.2
SNP_IGA_763910	7	11603789	21.1
SNP_IGA_768368	7	11770813	22.2
SNP_IGA_768843	7	11976158	22.2
SNP_IGA_769084	7	12100973	23.2
SNP_IGA_769194	7	12156489	23.2
SNP_IGA_769471	7	12223100	23.2
SNP_IGA_769675	7	12278565	24.2
SNP_IGA_769816	7	12290566	24.2
SNP_IGA_769838	7	12291221	24.2
SNP_IGA_769927	7	12302322	24.2
SNP_IGA_770009	7	12348853	24.2
SNP_IGA_770562	7	12490559	25.8
SNP_IGA_770618	7	12498752	25.8
SNP_IGA_770978	7	12581188	25.8
SNP_IGA_771684	7	12938823	25.8
SNP_IGA_772028	7	13017418	26.7
SNP_IGA_772231	7	13064809	26.7
SNP_IGA_772246	7	13069345	26.7
SNP_IGA_772550	7	13275171	27
SNP_IGA_773218	7	13581006	27.4
SNP_IGA_774341	7	13801755	27.7
SNP_IGA_774557	7	13833942	27.7
SNP_IGA_775123	7	13968371	30.2
SNP_IGA_775161	7	13990188	30.2
SNP_IGA_775181	7	14002848	30.2
SNP_IGA_776067	7	14414202	31
SNP_IGA_776161	7	14469094	31.4
SNP_IGA_776214	7	14484739	32
SNP_IGA_776348	7	14545099	32
SNP_IGA_776826	7	14891881	33.4
SNP_IGA_776892	7	14914993	33.4
SNP_IGA_777357	7	15016318	35.3
SNP_IGA_777469	7	15079949	35.3
SNP_IGA_777508	7	15090670	35.3
SNP_IGA_778002	7	15288875	37.7
SNP_IGA_778125	7	15339643	37.8
SNP_IGA_778242	7	15380793	37.8
SNP_IGA_778498	7	15484544	39.6
SNP_IGA_778568	7	15513277	40.1
SNP_IGA_778587	7	15535610	40.3
SNP_IGA_778808	7	15620500	40.3
SNP_IGA_779224	7	15717070	40.3
SNP_IGA_779362	7	15784304	40.3
SNP_IGA_780816	7	16365104	40.3
SNP_IGA_781062	7	16439849	42.5
SNP_IGA_781249	7	16511121	42.9
SNP_IGA_781317	7	16526406	42.9
SNP_IGA_781352	7	16541302	42.9
SNP_IGA_781455	7	16567648	42.9
SNP_IGA_782427	7	17205367	44.7
snp_7_17628094	7	17226623	44.7
SNP_IGA_782750	7	17323364	45
SNP_IGA_782867	7	17511765	45.4
SNP_IGA_782916	7	17527615	45.4
SNP_IGA_783187	7	17757586	46.6
SNP_IGA_783262	7	17785157	46.8
SNP_IGA_784504	7	18178820	48.1
SNP_IGA_784777	7	18244540	48.1
SNP_IGA_784792	7	18247505	48.1
SNP_IGA_784825	7	18279380	48.1
SNP_IGA_785000	7	18327311	48.1
SNP_IGA_785228	7	18355928	48.9
SNP_IGA_785447	7	18440601	49.7
SNP_IGA_785868	7	18820946	52.1
SNP_IGA_786333	7	18932888	52.1
SNP_IGA_786598	7	19063706	52.5
SNP_IGA_786682	7	19091455	52.6
SNP_IGA_786851	7	19114529	52.6
SNP_IGA_786856	7	19114954	52.6
SNP_IGA_786935	7	19140967	52.8
SNP_IGA_787715	7	19379306	53.8
SNP_IGA_787981	7	19452947	53.8
SNP_IGA_788811	7	19575273	54.2
SNP_IGA_789279	7	19721618	55.9
SNP_IGA_789353	7	19748880	55.9
SNP_IGA_789414	7	19765182	55.9
SNP_IGA_789447	7	19774113	55.9
SNP_IGA_789827	7	19914935	57.5
SNP_IGA_789941	7	20002221	58.1
SNP_IGA_790122	7	20174838	58.8
SNP_IGA_790186	7	20198793	59.5
SNP_IGA_790383	7	20450608	60.1
SNP_IGA_790469	7	20519494	60.3
SNP_IGA_790678	7	20644858	60.8
SNP_IGA_790944	7	20722854	61.1
SNP_IGA_791089	7	20811226	61.2
SNP_IGA_791131	7	20823274	61.6
SNP_IGA_791313	7	20924903	62.7
SNP_IGA_791338	7	20929891	62.7
SNP_IGA_791580	7	21133569	63.5
SNP_IGA_791591	7	21137966	63.5
SNP_IGA_791930	7	21352526	64.5
SNP_IGA_792351	7	21961862	65.3
SNP_IGA_792385	7	22002806	65.3
SNP_IGA_792559	7	22088618	65.3
SNP_IGA_792580	7	22091169	65.3
SNP_IGA_792647	7	22097525	65.3
SNP_IGA_792776	7	22188387	67.1
SNP_IGA_793606	8	137439	0
SNP_IGA_794638	8	512831	0.9
SNP_IGA_796567	8	933229	2.2
SNP_IGA_798833	8	1673842	3.7
SNP_IGA_799291	8	1790092	3.9
SNP_IGA_800611	8	2172727	3.9
SNP_IGA_800732	8	2185489	3.9
SNP_IGA_802448	8	2385989	5.6
SNP_IGA_804939	8	2755149	6
SNP_IGA_806321	8	2964292	6.9
SNP_IGA_808141	8	3114235	8.2
SNP_IGA_809771	8	3283233	8.2
SNP_IGA_810565	8	3476627	8.2
SNP_IGA_816684	8	4354333	8.2
SNP_IGA_816725	8	4362407	8.2
SNP_IGA_817585	8	4467459	8.2
SNP_IGA_817931	8	4532902	8.2
SNP_IGA_820001	8	4752456	8.5
SNP_IGA_820431	8	4870280	9.7
SNP_IGA_820513	8	4882224	9.8
SNP_IGA_822050	8	5096159	10.6
SNP_IGA_823448	8	5422018	10.6
SNP_IGA_824039	8	5512939	11.7
snp_8_5519501	8	5517846	11.7
SNP_IGA_824074	8	5523952	11.7
SNP_IGA_827612	8	5985758	11.7
SNP_IGA_828948	8	6146266	11.7
SNP_IGA_828970	8	6147815	11.7
SNP_IGA_829859	8	6209629	12.5
SNP_IGA_832106	8	6597097	12.5
SNP_IGA_901609	8	7647992	12.5
SNP_IGA_843797	8	9091399	12.5
SNP_IGA_843322	8	9190659	12.5
SNP_IGA_841696	8	9488130	12.5
SNP_IGA_841576	8	9520009	12.8
SNP_IGA_841298	8	9561832	12.8
SNP_IGA_840843	8	9596184	13
SNP_IGA_836857	8	10342308	15.1
SNP_IGA_834158	8	10852394	15.7
SNP_IGA_851849	8	10999017	16.1
SNP_IGA_852254	8	11038378	16.6
SNP_IGA_852418	8	11062546	16.6
SNP_IGA_852599	8	11098013	16.6
SNP_IGA_853049	8	11144416	16.8
SNP_IGA_853053	8	11146221	16.8
SNP_IGA_853728	8	11263162	17
SNP_IGA_856175	8	11955009	18.6
SNP_IGA_856701	8	12102856	18.6
SNP_IGA_858192	8	12574189	18.9
SNP_IGA_859441	8	12963404	24.6
SNP_IGA_860069	8	13056772	24.7
SNP_IGA_861261	8	13739391	25.9
SNP_IGA_862006	8	13825065	25.9
SNP_IGA_862177	8	13850690	26.3
SNP_IGA_862328	8	13949612	26.8
SNP_IGA_862349	8	13951367	26.8
SNP_IGA_862368	8	13952210	26.8
SNP_IGA_862543	8	13984141	26.8
SNP_IGA_862597	8	13991563	26.9
SNP_IGA_862801	8	14047757	27.2
SNP_IGA_862825	8	14052904	27.2
SNP_IGA_863130	8	14145609	27.2
SNP_IGA_863252	8	14203711	27.2
SNP_IGA_863869	8	14412797	28.4
SNP_IGA_864149	8	14501494	28.4
SNP_IGA_864632	8	14623156	29.1
SNP_IGA_864805	8	14657467	29.3
SNP_IGA_864881	8	14666493	29.3
SNP_IGA_864906	8	14667970	29.3
SNP_IGA_865003	8	14674322	29.3
SNP_IGA_865041	8	14681718	29.3
SNP_IGA_865076	8	14685590	29.3
SNP_IGA_865082	8	14686143	29.3
SNP_IGA_865412	8	14737757	29.3
SNP_IGA_865419	8	14739502	29.3
SNP_IGA_865709	8	14838759	30.9
SNP_IGA_866157	8	15042454	30.9
SNP_IGA_866213	8	15059740	30.9
SNP_IGA_866501	8	15151404	31.8
SNP_IGA_866691	8	15261695	32.2
SNP_IGA_866829	8	15304115	32.2
SNP_IGA_867575	8	15601270	33.5
SNP_IGA_867673	8	15650294	33.7
SNP_IGA_867794	8	15673444	33.9
SNP_IGA_867800	8	15675186	33.9
SNP_IGA_867978	8	15725033	33.9
SNP_IGA_868099	8	15767128	34.4
SNP_IGA_868242	8	15780053	34.4
SNP_IGA_868339	8	15789339	34.4
SNP_IGA_868544	8	15833068	35.1
SNP_IGA_868758	8	15870174	35.1
SNP_IGA_869240	8	16042676	35.1
SNP_IGA_869276	8	16057929	35.1
SNP_IGA_869487	8	16132196	35.1
SNP_IGA_869748	8	16200684	35.9
SNP_IGA_870233	8	16343578	36.4
SNP_IGA_870337	8	16357681	36.4
SNP_IGA_870509	8	16503027	36.4
SNP_IGA_870525	8	16506121	36.4
SNP_IGA_870629	8	16531633	36.4
SNP_IGA_870990	8	16732398	37.3
SNP_IGA_871262	8	16790765	37.3
SNP_IGA_871281	8	16792869	37.3
SNP_IGA_871566	8	16857176	37.3
SNP_IGA_871705	8	16883661	37.3
snp_8_16306953	8	17051414	38.7
SNP_IGA_872411	8	17073850	39.5
SNP_IGA_873743	8	17467671	41.2
SNP_IGA_873768	8	17474106	41.2
SNP_IGA_873870	8	17512351	41.2
SNP_IGA_874263	8	17601933	41.2
SNP_IGA_874438	8	17659103	42
SNP_IGA_874639	8	17743988	42.1
SNP_IGA_875343	8	17920243	42.9
SNP_IGA_875889	8	18020389	42.9
SNP_IGA_877141	8	18331861	43.1
SNP_IGA_877294	8	18438875	43.9
SNP_IGA_877370	8	18471843	43.9
SNP_IGA_877454	8	18485356	44.3
SNP_IGA_878044	8	18644875	44.3
SNP_IGA_878205	8	18675130	44.6
SNP_IGA_878210	8	18675647	44.6
SNP_IGA_878831	8	18861903	44.7
SNP_IGA_879224	8	19054035	45.4
SNP_IGA_879992	8	19385409	47
SNP_IGA_880076	8	19408426	47.3
SNP_IGA_880306	8	19497061	48.1
SNP_IGA_880548	8	19565494	49.5
SNP_IGA_880620	8	19614816	49.5
SNP_IGA_880641	8	19619101	49.8
SNP_IGA_881453	8	19793079	50.4
SNP_IGA_881804	8	19899671	50.9
SNP_IGA_882225	8	20084243	52
SNP_IGA_882752	8	20262285	52.4
SNP_IGA_883292	8	20671113	53.1
SNP_IGA_883524	8	20833164	53.9
SNP_IGA_883838	8	21002344	54.4
SNP_IGA_884218	8	21191071	54.7
SNP_IGA_884329	8	21225294	54.7
SNP_IGA_884455	8	21256298	54.7
SNP_IGA_884538	8	21341296	54.7
SNP_IGA_885121	8	21633097	54.7

## Sheet: Supplementary Table S5
Supplementary Table S5. Summary of soluble solids concentration (SSC) QTLs mapped on linkage group (LG) 4 in Clemson University peach breeding program using ripening time (RPT) information as cofactor.
Trait	QTL name	LG	Dataseta	BFb	Interval(cM)	PVE
SSC	qSSC_SC_4.1	4	1	29.7	43-45	35.6
	qSSC_SC_4.1	4	2	8.4	43-45	20.8
	qSSC_SC_4.1	4	3	29.4	43-47	27.2
	qSSC_SC_4.1	4	4	14.3	43-47	23.7
a1 Dataset where RPT information was not used as a cofactor
a2 Dataset where the RPT phenotypic information (Julian days) was used as a cofactor
a3 Dataset where the haplotype information of the RPT QTL interval was used as a cofactor;
a4 Dataset where the the RPT phenotypic information (Julian days) and the haplotype information of the RPT QTL interval were used as a cofactor;
bBF = Bayes Factor

## Sheet: Supplementary Table S6
Supplementary Table S6. Haplotypes (H) associated with ripening time (RPT) and soluble solids concentration (SSC) and their origin (founders in bold). F-"name" = Father of the "name"
H1	Balzeprince
	Winblo>>Redskin
	ZnDai>>F-ZnDai
	By02p4019>>F-By02p4019
	By03p22388>>Ohenry>>Elberta>>ChineseCling
	By86p2609
	Loring
	GeorgiaBelle
	Jefferson>>Elberta>>ChineseCling
	JHHale>>Elberta>>ChineseCling
	ErlyRedFre
H2	Bolinha
	By00p6346u
	By92p2710
	Encore>>NJ58414
H3	Chinapearl
H4	Blazeprince
	Bradley
	BY00P6346u
	BY01P6245>>Contender>>Fla92-2C
	Contender>>NC64
	BY01P6245>>Contender>>Winblo>>F-Winblo
	BY02p4019>>ZinDai>>Hakuho
	BY03P22388>>Clayton>>Pekin
	BY03P22388>>Clayton>>Candor>>Redhaven or ErlyRedFre
	OHenry>>MerrillBon
	BY86P2609
	BY92P2710
	Encore>>Autumnglo
	CarolinaGold>>Biscoe>>RaritanRose or Redskin
	CarolinaGold>>NC-C5S-067
	Cascata1006
	Chinapearl>>Contender>>Winblo>>F-Winblo
	Chinapearl>>Contender>>NC64
	GeorgiaBelle>>F-Gbelle
	Intrepid>>Redhaven
	Intrepid>>RelxBis>>Reliance or Biscoe
	Westbrook
	WhiteRiver>>Loring or NJ257
	Challenger>>Redhaven
	Challenger>>RelxBis>>Reliance or Biscoe
	Crimsolady>>Springcrest>>Springtime
	Harvster>>Redskin or SouthernGlow
	Wiser>>SimsCling
	Wiser>>Lovell>>StJohn or F-Lovell

## Sheet: Supplementary Table S7
Supplementary Table S7. Summary statistics of observed ripening time (RPT) and soluble solid concentration (SSC) for different genotypes of SNP_IGA_411637 in Arkansas, South Carolina and Texas peach breeding material.
Location	Genotype	RD					SSC
		Number	Mean	Min	Max	StdDev	Number	Mean	Min	Max	StdDev
Arkansas (AR)	BB	81	182.827	165	210	11.4015	81	15.0654	12.7	18.3	1.24209
	AB	38	200.105	180	220	10.608	38	15.1237	13.2	17	1.02071
	AA	9	212.111	204	227	6.45067	9	16.3667	14.6	18.4	1.47902
South Carolina (SC)	BB	114	180.386	152	222	14.447	114	11.5495	10.2	15	0.737809
	AB	128	192.516	149	219	11.9388	128	12.1878	10.6	15.4	0.850299
	AA	48	201.604	181	229	9.7364	48	12.3889	11	14.3	0.651998
Texas (TX)	BB	100	147.02	125	178	9.87802	100	11.649	9.4	17.8	1.45929
	AB	39	163.026	135	189	13.668	39	12.1289	10.1	15.5	1.31291

## Sheet: Supplementary Table S8
Supplementary Table S8. Predicted and observed ripening times (RPT) (in relation to ‘Elberta’) and soluble solid concentration (SSC) of the peach cultivars used for development and validation of the Ppe.RPT/SSC KASP test, and comparison between KASP and 9K IPSC SNP array data for the SNPs considered in the assay. Descriptive traits prediction by Ppe.RD/SSC 1.1 assay.
Cultivar	Genotyping method	RPT	SSC	Ppe.RPT/SSC1-1	Ppe.RPT/SSC1-2	Predicted RPT	Predicted SSC
Admiral Dewey	KASP	-30	-	BB	BB	Early	Low
	Array	-30	-	BB	BB	Early	Low
Amarillo Tardio	KASP	-	11	BB	BB	Early	Low
Arctic Belle	KASP	32	15.22	AA	AB	Late	High
Arctic Pride	KASP	40	14.8	AA	AA	Late	High
Arrington	KASP	9	13.8	BB	BB	Early	Low
	Array	9	13.8	BB	BB	Early	Low
Autumn Red	KASP	23	12	BB	BB	Early	Low
Biscoe	KASP	-3	11.6	BB	BB	Early	Low
	Array	-3	11.6	BB	BB	Early	Low
Bradley	KASP	-10	14.9	BB	BB	Early	Low
	Array	-10	14.9	BB	BB	Early	Low
Candor	KASP	-48	9	BB	BB	Early	Low
	Array	-48	9	BB	BB	Early	Low
Carmen	KASP	-	11	AB	AB	Mid	Mid
	Array	-	11	AB	AB	Mid	Mid
Caroking	KASP	-26	9	BB	BB	Early	Low
	Array	-26	9	BB	BB	Early	Low
Carored	KASP	-40	8.7	AB	AB	Mid	Mid
	Array	-40	8.7	AB	AB	Mid	Mid
Champion	KASP	-10	13	BB	BB	Early	Low
ChinaPearl	KASP	-	15.57	BB	BB	Early	Low
	Array	-	15.57	AB	BB	Mid	Mid
Coronet	KASP	-34	10.93	BB	BB	Early	Low
Crest Haven	KASP	-3	11	BB	BB	Early	Low
CrimsonLady	KASP	-30	10.8	AB	AB	Mid	Mid
	Array	-30	10.8	AB	AB	Mid	Mid
Cumberland	KASP	-20	12	BB	BB	Early	Low
	Array	-20	12	BB	BB	Early	Low
Desert Gold	KASP	-71	11	BB	BB	Early	Low
Diamante	KASP	-	12.6	BB	BB	Early	Low
	Array	-	12.6	BB	BB	Early	Low
Dixired	KASP	-41	-	BB	BB	Early	Low
	Array	-41	-	BB	BB	Early	Low
Early Crawford	KASP	-6	11.9	BB	BB	Early	Low
	Array	-6	11.9	BB	BB	Early	Low
Elberta	KASP	0	14.65	AB	AB	Mid	Mid
	Array	0	14.65	AB	AB	Mid	Mid
Fairlane	KASP	14	-	AB	AB	Mid	Mid
Fantasia	KASP	0	13.4	AA	AA	Late	High
	Array	0	13.4	BB	BB	Early	Low
Fayette	KASP	4	-	AA	AA	Late	High
	Array	4	-	AA	AA	Late	High
Flavorcrest	KASP	-28	-	AB	AB	Mid	Mid
Flavortop	KASP	-15	12.8	BB	BB	Early	Low
Fortyniner	KASP	-	-	BB	BB	Early	Low
Galaxy	KASP	-	13.45	AB	AB	Mid	Mid
	Array	-	13.45	AB	AB	Mid	Mid
Greensboro	KASP	-18	12	BB	BB	Early	Low
	Array	-18	12	BB	BB	Early	Low
Hakuto	KASP	-	8	BB	BB	Early	Low
	Array	-	8	BB	BB	Early	Low
Harblaze	KASP	-30	-	BB	BB	Early	Low
Harrow Diamond	KASP	-48	8.6	AB	AB	Mid	Mid
Harvester	KASP	-21	10.57	BB	BB	Early	Low
	Array	-21	10.57	BB	BB	Early	Low
Hiley	KASP	-13	9	AB	AB	Mid	Mid
	Array	-13	9	AB	AB	Mid	Mid
HoneyBlaze	KASP	-20	12	BB	BB	Early	Low
	Array	-20	12	BB	BB	Early	Low
Intrepid	KASP	-15	12.3	BB	BB	Early	Low
	Array	-15	12.3	BB	BB	Early	Low
J.H. Hale	KASP	3	11.9	AB	AB	Mid	Mid
	Array	3	11.9	AB	AB	Mid	Mid
Jefferson	KASP	3	11.6	AB	AB	Mid	Mid
	Array	3	11.6	AB	AB	Mid	Mid
Joanna Sweet	KASP	0	11.2	AB	BB	Mid	Mid
Julyprince	KASP	-5	10.56	BB	BB	Early	Low
	Array	-5	10.56	BB	BB	Early	Low
Late Crawford	KASP	20	11.2	BB	BB	Early	Low
	Array	20	11.2	BB	BB	Early	Low
Le Grand	KASP	-8	14	AB	AB	Mid	Mid
	Array	-8	14	BB	BB	Early	Low
Loring	KASP	-12	11.32	AB	AB	Mid	Mid
	Array	-12	11.32	AB	AB	Mid	Mid
Marigold	KASP	-39	-	BB	BB	Early	Low
	Array	-39	-	BB	BB	Early	Low
Mountain Rose	KASP	18	10	AB	AB	Mid	Mid
O'Henry	KASP	13	13.55	AB	AB	Mid	Mid
	Array	13	13.55	AB	AB	Mid	Mid
OrangeCling	KASP	-	12.4	BB	BB	Early	Low
	Array	-	12.4	BB	BB	Early	Low
Panamint	KASP	20	16	AB	AB	Mid	Mid
	Array	20	16	AB	AB	Mid	Mid
Peento	KASP	-	14.2	AB	AB	Mid	Mid
	Array	-	14.2	AB	AB	Mid	Mid
Polly	KASP	-10	-	BB	BB	Early	Low
RaritanRose	KASP	-22	11	BB	BB	Early	Low
	Array	-22	11	BB	BB	Early	Low
Red Globe	KASP	-13	10.6	BB	BB	Early	Low
	Array	-13	10.6	BB	BB	Early	Low
Red Top	KASP	-23	-	AB	AB	Mid	Mid
Redhaven	KASP	-28	10.3	BB	BB	Early	Low
	Array	-28	10.3	BB	BB	Early	Low
Rio Oso Gem	KASP	6	13.5	AB	AB	Mid	Mid
	Array	6	13.5	AB	AB	Mid	Mid
Robin	KASP	-	10	BB	BB	Early	Low
	Array	-	10	BB	BB	Early	Low
Rose	KASP	-	13.4	AB	AB	Mid	Mid
Salway	KASP	40	-	BB	BB	Early	Low
Saturn	KASP	-15	12.75	AB	AB	Mid	Mid
	Array	-15	12.75	BB	BB	Early	Low
Septembersnow	KASP	45	13	AA	AA	Late	High
Slappy	KASP	5	11.8	AB	AB	Mid	Mid
	Array	5	11.8	AB	AB	Mid	Mid
Somervee	KASP	-48	-	BB	BB	Early	Low
Splendid	KASP	-	15	AA	AA	Late	High
Springprince	KASP	-40	9.6	AB	AB	Mid	Mid
	Array	-40	9.6	AB	AB	Mid	Mid
Springtime	KASP	-58	11.5	BB	BB	Early	Low
	Array	-58	11.5	BB	BB	Early	Low
Stark Saturn	KASP	-15	13.2	BB	BB	Early	Low
Sugarlady	KASP	0	-	AA	AB	Late	High
Summer Sweet	KASP	-5	-	AA	AA	Late	High
Summerprince	KASP	-42	9.4	AB	BB	Mid	Mid
	Array	-42	-	AB	BB	Mid	Mid
Sunbrite	KASP	-16	-	AB	AB	Mid	Mid
Suncrest	KASP	-10	11.3	AB	AB	Mid	Mid
	Array	-10	-	AB	AB	Mid	Mid
Sunlite	KASP	0	-	AB	AB	Mid	Mid
Topaz	KASP	-24	-	AB	AB	Mid	Mid
Venus	KASP	15	-	BB	BB	Early	Low
	Array	15	-	BB	BB	Early	Low
Vinegold	KASP	-31	9	BB	BB	Early	Low
	Array	-31	9	BB	BB	Early	Low
Vivid	KASP	-25	9	BB	BB	Early	Low
Vulcan	KASP	-37	7.5	BB	BB	Early	Low
Westbrook	KASP	-25	11.1	BB	BB	Early	Low
	Array	-25	11.1	BB	BB	Early	Low
White Hale	KASP	-4	10.5	AB	AB	Mid	Mid
WhiteLady	KASP	0	14	AB	BB	Mid	Mid
Yumyeong	KASP	15	13	AB	AB	Mid	Mid
	Array	15	13	AB	AB	Mid	Mid
Zin Dai Jiu Bao	KASP	-	12.73	AB	AB	Mid	Mid
	Array	-	12.73	AB	AB	Mid	Mid

## Sheet: Supplementary Table S9
Supplementary Table S9. Summary statistics of observed ripening time (RPT) and soluble solid concentration (SSC) for different predicted phenotypic categories for the germplasm used for KASP development and validation. StdDev - standard deviation.
Predicted Trait		Number	Mean	Min	Max	StdDev
RPT	Early	36	-18.6111	-71	40	22.5823
	Mid	28	-9.14286	-48	20	19.3251
	Late	7	16.5714	-5	45	21.4776
SSC	Low	34	11.3038	7.5	15.57	1.77388
	Mid	27	11.9241	8.6	16	1.97074
	High	5	14.284	13	15.22	1.01058

## Sheet: Supplementary Table S10
Supplementary Table S10. Summary statistics of observed ripening time (RPT) and soluble solid concentration (SSC) for different predicted phenotypic categories of Clemson Universty peach breeding material across different seasons. StdDev - standard deviation.
Year	Predicted RPT	Observed RPT					Predicted SSC	Observed SSC
		Number	Mean	Min	Max	StdDev		Number	Mean	Min	Max	StdDev
2017	Early	44	177.818	136	221	18.0365	Low	46	11.6609	6.5	15.4	1.60284
	Mid	26	181	157	208	13.9284	Mid	28	11.825	9.7	15.7	1.52258
	Late	3	208	201	215	7	High	3	12.6333	12.2	13.2	0.51316
2018	Early	62	175.887	135	197	14.9755	Low	75	10.8773	7.5	16.1	1.61593
	Mid	34	178.324	143	197	17.6218	Mid	46	11.0587	7.7	15.1	1.65336
	Late	2	194	191	197	4.24264	High	5	12.22	11.5	12.8	0.476445
2019	Early	66	179.697	133	217	16.7681	Low	92	10.8435	8.6	14.5	1.34967
	Mid	43	181.837	140	224	22.6389	Mid	48	11.1375	7.8	15.9	1.64945
	Late	5	206.2	191	221	13.9893	High	5	12	10	14.7	1.79861
2020	Early	100	177.48	129	226	20.1982	Low	89	10.5191	7.8	15.5	1.46566
	Mid	62	182.597	139	233	20.9859	Mid	63	10.9617	7.3	15	1.41778
	Late	6	203.5	181	226	15.346	High	6	12.0333	9.9	14	1.6207
2021	Early	97	179.227	140	228	17.8579	Low	94	11.4278	8.6	15.3	1.31813
	Mid	57	182.789	144	225	19.7888	Mid	55	11.8545	8.9	15.7	1.44732
	Late	5	201.6	174	221	18.1191	High	5	12.02	10	13.5	1.46697
BLUP	Early	101	177.658	133.644	223.277	17.4104	Low	105	11.0302	9.4225	13.4795	0.96142
	Mid	65	182.36	142.25	225.144	19.1203	Mid	68	11.2986	8.96608	14.386	1.09074
	Late	6	202.462	182.821	220.081	13.2448	High	6	12.0637	10.7608	13.1282	0.911292

[truncated: 2 more sheets: Supplementary Table S11, Supplementary Table S12]
